# Supplementary material for: Bioactive compounds, antioxidant capacity and anti-inflammatory activity of native fruits from Brazil
Source: PLoS One. 2023 May 10;18(5):e0285625. doi: 10.1371/journal.pone.0285625 (PMC10171607; doi:10.1371/journal.pone.0285625)
Supplement: S1 File — (XLSX) [file pone.0285625.s001.xlsx]

## Sheet: DPPH Grumixama
WITH DPPH
	1	2	3	4	5	6	7	8	9	10	11	12
A	0.335	0.334	0.335	0.331	0.333	0.33	0.055	0.055	0.055	0.055	0.053	0.054
B	0.056	0.056	0.056	0.059	0.06	0.059	0.067	0.074	0.071	0.079	0.077	0.077
C	0.128	0.121	0.12	0.056	0.058	0.056	0.054	0.054	0.054	0.055	0.054	0.059
D	0.059	0.06	0.059	0.071	0.073	0.07	0.076	0.076	0.088	0.116	0.118	0.118
E	0.061	0.077	0.056	0.053	0.055	0.054	0.055	0.054	0.055	0.059	0.06	0.059
F	0.071	0.071	0.072	0.079	0.079	0.08	0.123	0.125	0.124	0.055	0.056	0.055
G	0.054	0.054	0.054	0.055	0.054	0.054	0.059	0.06	0.058	0.067	0.067	0.066
H	0.072	0.072	0.073	0.107	0.106	0.107	0.34	0.341	0.332	0.332	0.326	0.328
WITH METHANOL
	1	2	3	4	5	6	7	8	9	10	11	12
A	0.039	0.038	0.038	0.039	0.038	0.038	0.039	0.038	0.039	0.04	0.039	0.044
B	0.042	0.043	0.043	0.049	0.05	0.048	0.063	0.063	0.063	0.073	0.071	0.071
C	0.126	0.098	0.038	0.04	0.042	0.039	0.039	0.042	0.046	0.043	0.042	0.043
D	0.048	0.048	0.049	0.062	0.063	0.062	0.071	0.07	0.071	0.12	0.123	0.038
E	0.039	0.039	0.04	0.041	0.04	0.04	0.043	0.042	0.042	0.048	0.049	0.048
F	0.062	0.063	0.061	0.069	0.071	0.071	0.123	0.117	0.093	0.038	0.039	0.043
G	0.04	0.04	0.04	0.043	0.043	0.043	0.046	0.047	0.046	0.059	0.058	0.058
H	0.065	0.066	0.065	0.1	0.104	0.038	0.038	0.038	0.039	0.039	0.038	0.038
Blank with water	0.333	0.0383333	0.294667
Blank with methanol
	Abs w/DPPH	Abs w/ meth	Abs w/DPPH - Abs w/meth	Result/Abs blank	*100				%DPPH production	SD
Grumixama water 1- 2.5 ug GAE/mL	0.055	0.0386667	0.0163333	0.0553672	5.53672			Grumixama water 2.5 ug GAE/mL	5.53672	0
Grumixama water 1- 5.0 ug GAE/mL	0.054	0.041	0.013	0.0440678	4.40678			Grumixama water 5.0 ug GAE/mL	4.18079	0.319596
Grumixama water 1- 10.0 ug GAE/mL	0.056	0.0426667	0.0133333	0.0451977	4.51977			Grumixama water 10.0 ug GAE/mL	4.51977	1.98603e-15
Grumixama water 1- 20.0 ug GAE/mL	0.0566667	0.049	0.00766667	0.0259887	2.59887			Grumixama water 20.0 ug GAE/mL	3.16384	0.798991
Grumixama water 1- 40.0 ug GAE/mL	0.0706667	0.063	0.00766667	0.0259887	2.59887			Grumixama water 40.0 ug GAE/mL	2.82486	0.319596
Grumixama water 1- 50.0 ug GAE/mL	0.0776667	0.0716667	0.006	0.020339	2.0339			Grumixama water 50.0 ug GAE/mL	1.9209	0.159798
								Grumixama methanol 2.5 ug GAE/mL	5.84746	0.918839
Grumixama water 2- 2.5 ug GAE/mL	0.0566667	0.0403333	0.0163333	0.0553672	5.53672			Grumixama methanol 5.0 ug GAE/mL	4.68927	0.0798991
Grumixama water 2- 5.0 ug GAE/mL	0.054	0.0423333	0.0116667	0.039548	3.9548			Grumixama methanol 10.0 ug GAE/mL	4.0113	0.239697
Grumixama water 2- 10.0 ug GAE/mL	0.056	0.0426667	0.0133333	0.0451977	4.51977			Grumixama methanol 20.0 ug GAE/mL	3.72881	2.84356e-15
Grumixama water 2- 20.0 ug GAE/mL	0.0593333	0.0483333	0.011	0.0372881	3.72881			Grumixama methanol 40.0 ug GAE/mL	2.99435	0.239697
Grumixama water 2- 40.0 ug GAE/mL	0.0713333	0.0623333	0.009	0.0305085	3.05085			Grumixama methanol 50.0 ug GAE/mL	2.0904	0.319596
Grumixama water 2- 50.0 ug GAE/mL	0.076	0.0706667	0.00533333	0.0180791	1.80791
Grumixama methanol 1- 2.5 ug GAE/mL	0.0585	0.0393333	0.0191667	0.0649718	6.49718
Grumixama methanol 1- 5.0 ug GAE/mL	0.054	0.0403333	0.0136667	0.0463277	4.63277
Grumixama methanol 1- 10.0 ug GAE/mL	0.0546667	0.0423333	0.0123333	0.0418079	4.18079
Grumixama methanol 1- 20.0 ug GAE/mL	0.0593333	0.0483333	0.011	0.0372881	3.72881
Grumixama methanol 1- 40.0 ug GAE/mL	0.0713333	0.062	0.00933333	0.0316384	3.16384
Grumixama methanol 1- 50.0 ug GAE/mL	0.0793333	0.071	0.00833333	0.0282486	2.82486
Grumixama methanol 2- 2.5 ug GAE/mL	0.0553333	0.04	0.0153333	0.0519774	5.19774
Grumixama methanol 2- 5.0 ug GAE/mL	0.054	0.04	0.014	0.0474576	4.74576
Grumixama methanol 2- 10.0 ug GAE/mL	0.0543333	0.043	0.0113333	0.0384181	3.84181
Grumixama methanol 2- 20.0 ug GAE/mL	0.058	0.047	0.011	0.0372881	3.72881
Grumixama methanol 2- 40.0 ug GAE/mL	0.0666667	0.0583333	0.00833333	0.0282486	2.82486
Grumixama methanol 2- 50.0 ug GAE/mL	0.0723333	0.0653333	0.007	0.0237288	2.37288

## Sheet: DPPH Guabiju
WITH DPPH
	1	2	3	4	5	6	7	8	9	10	11	12
A	0.346	0.33	0.328	0.304	0.309	0.303	0.053	0.052	0.053	0.053	0.06	0.052
B	0.058	0.058	0.06	0.061	0.062	0.062	0.076	0.076	0.076	0.084	0.087	0.084
C	0.138	0.14	0.143	0.057	0.057	0.058	0.053	0.054	0.054	0.055	0.055	0.056
D	0.079	0.059	0.06	0.069	0.07	0.073	0.075	0.075	0.076	0.114	0.107	0.116
E	0.058	0.055	0.052	0.053	0.054	0.054	0.055	0.055	0.054	0.061	0.056	0.058
F	0.069	0.069	0.071	0.074	0.073	0.073	0.11	0.105	0.109	0.057	0.073	0.055
G	0.054	0.055	0.055	0.055	0.056	0.055	0.059	0.061	0.062	0.076	0.077	0.074
H	0.084	0.083	0.087	0.14	0.139	0.14	0.303	0.304	0.318	0.325	0.329	0.326
WITH METHANOL
	1	2	3	4	5	6	7	8	9	10	11	12
A	0.038	0.038	0.038	0.041	0.038	0.038	0.041	0.038	0.039	0.041	0.04	0.04
B	0.044	0.045	0.044	0.05	0.05	0.052	0.067	0.067	0.068	0.079	0.078	0.083
C	0.13	0.134	0.079	0.04	0.039	0.04	0.04	0.042	0.041	0.044	0.041	0.044
D	0.047	0.048	0.048	0.059	0.06	0.059	0.069	0.063	0.065	0.101	0.106	0.038
E	0.039	0.039	0.039	0.04	0.04	0.04	0.043	0.042	0.041	0.044	0.045	0.045
F	0.056	0.057	0.058	0.064	0.059	0.064	0.099	0.1	0.078	0.039	0.039	0.039
G	0.04	0.041	0.041	0.044	0.043	0.043	0.052	0.048	0.048	0.064	0.064	0.064
H	0.074	0.072	0.076	0.125	0.123	0.066	0.038	0.037	0.038	0.04	0.038	0.038
Blank with water	0.334667	0.038	0.296667
Blank with methanol
	Abs w/DPPH	Abs w/ meth	Abs w/DPPH - Abs w/meth	Result/Abs blank	*100				%DPPH production	SD
Guabiju water 1- 2.5 ug GAE/mL	0.053	0.0385	0.0145	0.0489865	4.89865			Grumixama water 2.5 ug GAE/mL	5.43356	0.756477
Guabiju water 1- 5.0 ug GAE/mL	0.0525	0.0403333	0.0121667	0.0411036	4.11036			Grumixama water 5.0 ug GAE/mL	4.19482	0.119444
Guabiju water 1- 10.0 ug GAE/mL	0.0586667	0.0443333	0.0143333	0.0484234	4.84234			Grumixama water 10.0 ug GAE/mL	4.5045	0.477775
Guabiju water 1- 20.0 ug GAE/mL	0.0616667	0.0506667	0.011	0.0371622	3.71622			Grumixama water 20.0 ug GAE/mL	3.85698	0.199073
Guabiju water 1- 40.0 ug GAE/mL	0.076	0.067	0.009	0.0304054	3.04054			Grumixama water 40.0 ug GAE/mL	3.23761	0.278702
Guabiju water 1- 50.0 ug GAE/mL	0.085	0.0785	0.0065	0.0219595	2.19595			Grumixama water 50.0 ug GAE/mL	2.50563	0.43796
								Grumixama methanol 2.5 ug GAE/mL	5.57432	0.238887
Guabiju water 2- 2.5 ug GAE/mL	0.0573333	0.0396667	0.0176667	0.0596847	5.96847			Grumixama methanol 5.0 ug GAE/mL	4.67342	0.0796291
Guabiju water 2- 5.0 ug GAE/mL	0.0536667	0.041	0.0126667	0.0427928	4.27928			Grumixama methanol 10.0 ug GAE/mL	4.29617	0.0238887
Guabiju water 2- 10.0 ug GAE/mL	0.0553333	0.043	0.0123333	0.0416667	4.16667			Grumixama methanol 20.0 ug GAE/mL	4.22297	0.0796291
Guabiju water 2- 20.0 ug GAE/mL	0.0595	0.0476667	0.0118333	0.0399775	3.99775			Grumixama methanol 40.0 ug GAE/mL	3.99775	0.0796291
Guabiju water 2- 40.0 ug GAE/mL	0.0695	0.0593333	0.0101667	0.0343468	3.43468			Grumixama methanol 50.0 ug GAE/mL	3.20946	0.0796291
Guabiju water 2- 50.0 ug GAE/mL	0.0753333	0.067	0.00833333	0.0281532	2.81532
Guabiju methanol 1- 2.5 ug GAE/mL	0.055	0.039	0.016	0.0540541	5.40541
Guabiju methanol 1- 5.0 ug GAE/mL	0.0536667	0.04	0.0136667	0.0461712	4.61712
Guabiju methanol 1- 10.0 ug GAE/mL	0.0546667	0.042	0.0126667	0.0427928	4.27928
Guabiju methanol 1- 20.0 ug GAE/mL	0.057	0.0446667	0.0123333	0.0416667	4.16667
Guabiju methanol 1- 40.0 ug GAE/mL	0.069	0.057	0.012	0.0405405	4.05405
Guabiju methanol 1- 50.0 ug GAE/mL	0.0733333	0.0623333	0.011	0.0371622	3.71622
Guabiju methanol 2- 2.5 ug GAE/mL	0.056	0.039	0.017	0.0574324	5.74324
Guabiju methanol 2- 5.0 ug GAE/mL	0.0546667	0.0406667	0.014	0.0472973	4.72973
Guabiju methanol 2- 10.0 ug GAE/mL	0.0561	0.0433333	0.0127667	0.0431306	4.31306
Guabiju methanol 2- 20.0 ug GAE/mL	0.0606667	0.048	0.0126667	0.0427928	4.27928
Guabiju methanol 2- 40.0 ug GAE/mL	0.0756667	0.064	0.0116667	0.0394144	3.94144
Guabiju methanol 2- 50.0 ug GAE/mL	0.0846667	0.074	0.0106667	0.036036	3.6036

## Sheet:  NO prod Grumix
Grumixama Freeze Dried Plate 1
	1	2	3	4	5	6	7	8	9	10	11	12
A	0.256	0.246	0.26	0.242	0.196	0.25	0.26	0.234	0.236	0.214	0.208	0.23
B	0.189	0.185	0.192	0.172	0.173	0.184	0.172	0.225	0.199	0.261	0.263	0.222
C	0.217	0.213	0.232	0.217	0.215	0.227	0.233	0.224	0.276	0.213	0.247	0.249
D	0.157	0.169	0.163	0.25	0.261	0.277	0.284	0.277	0.27	0.28	0.282	0.285
E	0.217	0.223	0.228	0.23	0.23	0.247	0.268	0.282	0.293	0.311	0.295	0.314
F	0.22	0.227	0.231	0.228	0.226	0.227	0.238	0.271	0.265	0.244	0.242	0.237
G	0.168	0.173	0.17	0.249	0.246	0.232
H
Grumixama Freeze Dried Plate 2
	1	2	3	4	5	6	7	8	9	10	11	12
A	0.049	0.042	0.041	0.043	0.043	0.043	0.044	0.044	0.044	0.048	0.047	0.047
B	0.054	0.055	0.054	0.067	0.067	0.069	0.083	0.076	0.074	0.043	0.043	0.043
C	0.045	0.045	0.045	0.048	0.048	0.057	0.053	0.055	0.053	0.065	0.065	0.066
D	0.072	0.072	0.072	0.044	0.045	0.045	0.047	0.048	0.047	0.057	0.053	0.053
E	0.065	0.066	0.065	0.089	0.09	0.09	0.102	0.103	0.102	0.043	0.044	0.089
F	0.07	0.044	0.045	0.049	0.047	0.047	0.054	0.053	0.053	0.065	0.065	0.064
G	0.042	0.041	0.049	0.042	0.041	0.043
H
Plate 1 - Plate 2
	1	2	3	4	5	6	7	8	9	10	11	12
A	0.207	0.204	0.219	0.199	0.153	0.207	0.216	0.19	0.192	0.166	0.161	0.183
B	0.135	0.13	0.138	0.105	0.106	0.115	0.089	0.149	0.125	0.218	0.22	0.179
C	0.172	0.168	0.187	0.169	0.167	0.17	0.18	0.169	0.223	0.148	0.182	0.183
D	0.085	0.097	0.091	0.206	0.216	0.232	0.237	0.229	0.223	0.223	0.229	0.232
E	0.152	0.157	0.163	0.141	0.14	0.157	0.166	0.179	0.191	0.268	0.251	0.225
F	0.15	0.183	0.186	0.179	0.179	0.18	0.184	0.218	0.212	0.179	0.177	0.173
G	0.126	0.132	0.121	0.207	0.205	0.189
H
	replicate 1	replicate 2		%NO	%NO	SD	Average
Grumixama water 2.5 µg GAEL/mL	0.186333	0.205667		18.6333	20.5667	1.36707	19.6
Grumixama water 5.0 µg GAEL/mL	0.199333	0.175667		19.9333	17.5667	1.67349	18.75
Grumixama water 10.0 µg GAEL/mL	0.17	0.168667		17	16.8667	0.0942809	16.9333
Grumixama water 20.0 µg GAEL/mL	0.134333	0.190667		13.4333	19.0667	3.98337	16.25
Grumixama water 40.0 µg GAEL/mL	0.108667	0.171		10.8667	17.1	4.40763	13.9833
Grumixama water 50.0 µg GAEL/mL	0.121	0.091		12.1	9.1	2.12132	10.6
Grumixama methanol 2.5 µg GAEL/mL	0.218	0.248		21.8	24.8	2.12132	23.3
Grumixama methanol 5.0 µg GAEL/mL	0.229667	0.1845		22.9667	18.45	3.19377	20.7083
Grumixama methanol 10.0 µg GAEL/mL	0.228	0.179333		22.8	17.9333	3.44125	20.3667
Grumixama methanol 20.0 µg GAEL/mL	0.157333	0.204667		15.7333	20.4667	3.34697	18.1
Grumixama methanol 40.0 µg GAEL/mL	0.146	0.176333		14.6	17.6333	2.14489	16.1167
Grumixama methanol 50.0 µg GAEL/mL	0.178667	0.126333		17.8667	12.6333	3.70053	15.25

## Sheet: NO Prod Guabiju
Grumixama Freeze Dried Plate 1
	1	2	3	4	5	6	7	8	9	10	11	12
A	0.354	0.361	0.355	0.315	0.371	0.311	0.32	0.323	0.285	0.275	0.274	0.318
B	0.318	0.334	0.325	0.302	0.283	0.271	0.263	0.268	0.261	0.283	0.295	0.309
C	0.348	0.346	0.357	0.33	0.304	0.295	0.276	0.276	0.271	0.25	0.272	0.268
D	0.322	0.308	0.322	0.363	0.33	0.302	0.323	0.305	0.303	0.282	0.283	0.266
E	0.346	0.315	0.302	0.325	0.301	0.264	0.268	0.275	0.258	0.293	0.303	0.315
F	0.344	0.353	0.339	0.325	0.313	0.301	0.287	0.285	0.078	0.297	0.273	0.086
G	0.27	0.327	0.091	0.078	0.077	0.077	0.05	0.048	0.048	0.048	0.047	0.048
H	0.048	0.048	0.048	0.047	0.049	0.048	0.048	0.048	0.048	0.049	0.048	0.049
Grumixama Freeze Dried Plate 2
	1	2	3	4	5	6	7	8	9	10	11	12
A	0.043	0.042	0.042	0.045	0.044	0.044	0.046	0.045	0.047	0.051	0.05	0.05
B	0.06	0.06	0.06	0.076	0.077	0.077	0.086	0.086	0.086	0.044	0.045	0.044
C	0.048	0.05	0.047	0.052	0.051	0.053	0.059	0.059	0.059	0.077	0.073	0.076
D	0.087	0.087	0.091	0.044	0.044	0.044	0.045	0.045	0.045	0.048	0.049	0.048
E	0.053	0.054	0.054	0.065	0.065	0.066	0.072	0.07	0.068	0.045	0.045	0.046
F	0.049	0.048	0.048	0.054	0.055	0.054	0.068	0.068	0.069	0.093	0.095	0.093
G	0.059	0.056	0.058	0.038	0.038	0.037	0.048	0.048	0.048	0.048	0.047	0.048
H	0.048	0.048	0.048	0.048	0.048	0.047	0.047	0.049	0.05	0.048	0.048	0.048
Plate 1 - Plate 2
	1	2	3	4	5	6	7	8	9	10	11	12
A	0.311	0.319	0.313	0.27	0.327	0.267	0.274	0.278	0.238	0.224	0.224	0.268
B	0.258	0.274	0.265	0.226	0.206	0.194	0.177	0.182	0.175	0.239	0.25	0.265
C	0.3	0.296	0.31	0.278	0.253	0.242	0.217	0.217	0.212	0.173	0.199	0.192
D	0.235	0.221	0.231	0.319	0.286	0.258	0.278	0.26	0.258	0.234	0.234	0.218
E	0.293	0.261	0.248	0.26	0.236	0.198	0.196	0.205	0.19	0.248	0.258	0.269
F	0.295	0.305	0.291	0.271	0.258	0.247	0.219	0.217	0.009	0.204	0.178	-0.007
G	0.211	0.271	0.033	0.04	0.039	0.04
H
	replicate 1	replicate 2		%NO	%NO	SD	Average
Grumixama water 2.5 µg GAEL/mL	0.288	0.251333		28.8	25.1333	2.59272	26.9667
Grumixama water 5.0 µg GAEL/mL	0.263333	0.302		26.3333	30.2	2.73415	28.2667
Grumixama water 10.0 µg GAEL/mL	0.238667	0.257667		23.8667	25.7667	1.3435	24.8167
Grumixama water 20.0 µg GAEL/mL	0.265667	0.215333		26.5667	21.5333	3.5591	24.05
Grumixama water 40.0 µg GAEL/mL	0.208667	0.188		20.8667	18.8	1.46135	19.8333
Grumixama water 50.0 µg GAEL/mL	0.178	0.229		17.8	22.9	3.60624	20.35
Grumixama methanol 2.5 µg GAEL/mL	0.287667	0.258333		28.7667	25.8333	2.07418	27.3
Grumixama methanol 5.0 µg GAEL/mL	0.265333	0.298		26.5333	29.8	2.30988	28.1667
Grumixama methanol 10.0 µg GAEL/mL	0.228667	0.258667		22.8667	25.8667	2.12132	24.3667
Grumixama methanol 20.0 µg GAEL/mL	0.267333	0.148333		26.7333	14.8333	8.41457	20.7833
Grumixama methanol 40.0 µg GAEL/mL	0.231333	0.125		23.1333	12.5	7.5189	17.8167
Grumixama methanol 50.0 µg GAEL/mL	0.193	0.171667		19.3	17.1667	1.50849	18.2333

## Sheet: ORAC Grumix
Time	T° 485/20,528/20	Balnk	Blank	Blank	SC 100 µM TE	SC 100 µM TE	SC 100 µM TE	SC 50 µM TE	SC 50 µM TE	SC 50 µM TE	SC 25 µM TE	SC 25 µM TE	SC 25 µM TE	SC 12.5 µM TE	SC 12.5 µM TE	SC 12.5 µM TE	SC 6.25 µM TE	SC 6.25 µM TE	SC 6.25 µM TE	SC 3.125 µM TE	SC 3.125 µM TE	SC 3.125 µM TE	SC 0 µM TE	SC 0 µM TE	SC 0 µM TE	Grum W1 50 µg GAE/mL	Grum W1 50 µg GAE/mL	Grum W1 50 µg GAE/mL	Grum W1 100 µg GAE/mL	Grum W1 100 µg GAE/mL	Grum W1 100 µg GAE/mL	Grum W2 50 µg GAE/mL	Grum W2 50 µg GAE/mL	Grum W2 50 µg GAE/mL	Grum W2 100 µg GAE/mL	Grum W2 100 µg GAE/mL	Grum W2 100 µg GAE/mL	Grum M1 50 µg GAE/mL	Grum M1 50 µg GAE/mL	Grum M1 50 µg GAE/mL	Grum M1 100 µg GAE/mL	Grum M1 100 µg GAE/mL	Grum M1 100 µg GAE/mL	Grum M2 50 µg GAE/mL	Grum M2 50 µg GAE/mL	Grum M2 50 µg GAE/mL	Grum M2 100 µg GAE/mL	Grum M2 100 µg GAE/mL	Grum M2 100 µg GAE/mL
00:00:00	37	66	67	63	68	72	72	71	70	71	73	73	71	72	72	72	73	71	70	69	71	71	66	64	63	73	72	72	71	73	73	75	72	74	73	72	71	74	71	76	73	73	73	76	73	72	70	70	72
00:01:00	37	67	67	65	75	76	75	76	75	73	74	76	74	74	75	75	75	75	73	72	76	73	65	66	64	76	75	76	75	75	75	74	77	76	74	74	75	75	75	78	75	74	76	74	75	76	72	75	70
00:02:00	37	64	65	62	76	74	78	76	78	76	77	76	76	75	77	74	72	74	75	69	71	71	65	66	62	78	76	75	76	75	74	78	76	78	76	77	74	75	74	76	73	75	73	76	76	75	70	71	72
00:03:00	37	61	62	60	76	76	77	76	76	75	74	75	74	76	76	76	74	74	75	70	70	71	62	61	60	77	77	76	74	72	76	75	76	79	75	75	75	75	73	77	72	75	75	74	76	73	73	74	73
00:04:00	37	58	62	56	75	76	75	76	78	77	76	77	75	76	75	76	72	74	70	67	68	69	58	59	57	75	74	75	77	74	74	76	75	75	76	74	73	73	76	77	74	74	75	73	74	75	73	72	72
00:05:00	37	55	57	55	75	76	76	77	76	77	75	75	75	76	74	74	70	68	69	65	66	65	56	58	55	75	76	75	77	77	73	76	76	75	75	76	74	75	74	75	74	73	75	76	77	75	74	72	70
00:06:00	37	53	58	51	74	77	75	76	74	76	74	76	75	74	73	73	67	68	68	65	64	65	53	56	52	75	74	77	74	76	76	74	75	74	74	75	74	74	72	76	72	73	74	75	78	76	70	73	69
00:07:00	37	52	53	47	73	73	76	76	77	76	75	75	74	73	74	72	66	65	64	61	60	63	51	51	49	74	73	75	76	74	76	77	75	75	74	77	76	72	71	74	73	73	72	76	71	73	72	72	70
00:08:00	37	49	51	47	74	75	78	76	76	76	74	75	74	70	72	69	66	65	63	59	58	60	50	49	47	74	74	75	74	75	76	72	75	76	73	76	73	74	74	72	72	72	72	76	74	74	69	72	74
00:09:00	37	45	52	44	74	75	77	77	76	76	72	74	73	70	69	68	61	62	62	59	58	59	48	50	44	75	73	75	76	76	75	76	74	75	73	76	73	72	74	73	73	69	73	74	73	74	70	69	70
00:10:00	37	43	48	42	75	77	77	75	76	75	73	73	72	68	67	67	63	58	59	57	57	58	47	47	41	72	71	73	76	72	74	74	73	73	72	74	74	73	73	73	69	72	74	74	74	72	69	72	69
00:11:00	37	41	48	42	75	74	74	75	74	73	72	73	72	66	66	64	61	59	59	55	53	54	46	43	38	73	73	74	74	73	71	75	76	76	72	75	73	73	73	72	70	71	72	70	75	72	69	68	70
00:12:00	37	35	46	36	73	75	75	75	77	74	70	70	70	64	63	63	56	58	55	55	52	54	43	44	35	73	73	75	75	73	73	74	75	75	73	72	70	71	72	71	68	68	70	72	73	71	66	71	68
00:13:00	37	31	46	33	73	76	75	74	75	73	68	68	69	63	61	61	56	56	54	54	50	51	44	41	29	74	73	74	73	72	75	73	73	72	72	74	74	71	71	73	69	68	72	71	72	71	71	67	68
00:14:00	36.9	27	41	32	73	75	76	76	78	74	65	67	65	62	60	61	55	55	53	53	50	50	41	40	30	73	69	74	74	71	72	73	72	73	73	73	71	71	69	70	68	69	71	71	70	70	69	69	68
00:15:00	37	25	40	30	74	74	75	74	76	75	67	64	65	61	60	59	53	55	52	51	48	48	37	36	26	71	71	71	75	70	74	70	73	73	70	73	73	68	69	71	67	70	70	71	71	70	67	68	69
00:16:00	37	24	38	28	74	74	74	73	74	74	64	65	64	56	59	58	52	54	50	50	48	50	34	33	24	72	71	71	75	71	72	70	71	74	71	73	70	67	70	70	68	69	70	72	68	69	66	67	67
00:17:00	37	21	35	25	75	75	73	73	73	73	62	63	61	57	58	56	51	52	47	47	47	49	33	33	22	69	69	72	73	72	73	72	72	71	69	74	71	69	68	70	68	67	72	67	69	68	65	67	68
00:18:00	37	20	34	23	73	74	75	72	71	72	63	63	60	55	56	55	49	51	46	48	46	48	31	31	20	71	68	68	72	72	72	68	69	69	71	74	72	67	68	70	66	70	70	68	69	67	67	67	66
00:19:00	37	15	29	21	73	74	74	68	70	72	61	62	58	55	56	54	50	50	45	49	44	46	30	28	18	70	70	71	72	74	71	71	69	69	72	74	72	67	67	69	69	69	69	65	66	67	64	67	66
00:20:00	37	17	28	19	73	75	73	71	70	70	60	58	57	54	56	52	48	48	46	45	44	45	28	26	17	70	68	70	71	72	71	69	71	69	71	72	72	67	66	66	65	67	68	65	67	65	67	67	65
00:21:00	37	14	28	17	74	74	74	70	69	67	62	60	56	53	53	54	47	47	45	45	43	45	26	22	14	69	68	67	73	72	74	68	69	68	69	72	72	64	68	68	65	68	68	67	65	65	66	65	64
00:22:00	37	10	22	15	74	75	76	67	68	67	59	57	55	52	53	53	47	48	43	45	42	41	23	20	13	67	66	69	70	69	69	66	69	67	69	72	70	62	65	64	65	64	67	66	63	64	66	66	64
00:23:00	37	11	19	11	73	74	72	66	68	67	58	57	57	52	51	51	47	46	46	42	39	38	21	20	11	66	68	67	72	72	71	65	68	68	70	71	70	62	66	64	66	66	66	62	63	62	63	64	64
00:24:00	37	10	18	13	74	75	73	65	67	66	56	56	54	50	53	51	44	44	43	43	35	36	20	16	11	65	66	67	70	68	69	65	66	66	69	71	69	58	62	63	64	67	68	62	61	61	64	64	63
00:25:00	37	8	18	10	73	73	75	64	66	65	56	56	55	50	51	50	40	45	41	38	31	33	15	14	9	64	65	65	69	70	68	66	64	66	67	70	68	60	61	63	64	66	67	62	59	61	62	65	62
00:26:00	37	9	15	9	71	72	75	63	66	65	54	55	55	50	51	49	38	44	40	34	26	29	15	14	9	65	64	64	69	68	68	65	65	65	67	68	69	58	60	61	65	66	66	61	59	59	63	62	60
00:27:00	37	6	13	7	72	70	76	64	64	63	56	55	54	48	50	49	35	41	40	32	23	26	14	12	7	64	63	65	68	69	69	62	63	63	66	68	67	56	59	59	63	65	63	58	58	57	64	63	62
00:28:00	37	7	13	8	72	71	73	63	65	62	55	54	51	48	49	49	31	39	34	27	23	22	10	10	7	64	61	62	70	68	69	62	62	62	67	67	66	55	59	58	66	62	61	58	56	57	63	64	60
00:29:00	37	7	12	7	72	69	73	63	64	64	53	55	49	44	48	48	27	36	32	26	20	19	11	8	5	61	62	61	68	69	69	62	62	61	65	67	67	55	57	59	64	64	65	58	55	55	59	61	60
00:30:00	37	7	11	6	71	69	74	62	61	59	55	53	49	42	46	46	25	35	28	24	19	16	12	9	5	61	60	63	68	67	67	61	59	61	65	66	65	56	56	58	64	64	61	56	55	54	61	60	59
00:31:00	37	5	8	7	72	68	71	63	61	61	52	50	49	38	47	45	20	32	24	20	14	14	8	7	4	60	59	61	67	67	68	60	58	61	64	67	65	56	55	56	62	61	63	57	56	54	61	60	59
00:32:00	37	5	7	5	69	67	69	62	62	60	54	49	48	32	47	45	17	27	23	18	12	15	7	6	5	59	58	61	68	67	66	61	60	59	65	66	65	51	55	56	61	62	62	56	55	51	59	60	58
00:33:00	37	4	6	5	69	68	70	60	61	59	50	52	48	29	44	43	16	24	19	17	11	13	6	6	3	59	58	59	68	67	65	59	58	59	64	65	63	53	53	56	62	63	62	53	53	52	60	63	56
00:34:00	37	4	5	5	69	67	69	61	59	59	50	50	47	26	43	42	13	23	17	15	12	9	6	6	3	57	58	58	68	67	67	56	56	60	64	65	63	52	51	54	59	60	62	54	53	50	58	59	57
00:35:00	37	6	4	3	65	65	68	60	59	58	52	49	46	21	41	38	11	19	14	14	9	11	7	5	4	56	58	57	64	66	66	55	54	60	62	63	62	51	53	55	61	61	61	54	52	48	58	56	58
00:36:00	37	3	7	5	67	64	68	60	57	58	48	49	44	17	36	33	8	17	13	11	8	9	3	5	4	57	55	56	67	65	64	55	57	57	63	63	61	49	52	53	62	62	59	53	50	48	56	60	54
00:37:00	37	6	5	3	64	66	68	58	58	56	49	48	45	14	32	29	9	13	10	10	7	7	6	6	5	55	57	54	66	63	64	55	56	57	63	63	62	50	50	51	58	60	60	50	51	48	57	55	54
00:38:00	37	4	4	5	66	64	66	57	58	57	49	45	36	14	28	25	8	13	9	10	5	6	4	5	4	55	56	56	65	62	63	55	53	56	62	63	61	50	50	51	60	60	57	50	48	46	56	58	53
00:39:00	37	4	2	5	64	63	65	58	57	56	48	47	31	10	25	23	6	10	9	8	7	7	6	5	4	54	54	55	63	62	63	54	52	56	60	62	61	48	48	50	58	58	57	50	47	46	57	55	52
00:40:00	37	5	6	5	62	62	65	57	57	56	46	47	24	9	21	20	5	11	8	6	5	3	5	4	3	53	53	53	63	62	63	51	52	55	62	62	57	46	48	50	58	59	57	47	50	46	54	56	52
00:41:00	37	4	5	3	64	62	64	56	57	56	42	44	21	8	15	15	5	9	7	8	4	4	4	6	5	51	54	53	62	62	62	52	51	55	60	60	60	46	46	48	57	56	56	48	47	43	54	56	53
00:42:00	37	4	5	3	61	62	65	55	55	55	37	40	17	6	15	15	5	8	7	5	2	3	5	5	4	50	53	53	61	61	62	50	48	53	59	60	57	46	45	48	57	58	56	49	44	41	54	53	50
00:43:00	37	4	4	5	61	61	63	55	56	55	30	36	13	8	11	12	4	7	5	5	4	4	4	3	4	50	52	53	61	60	58	50	48	54	59	59	58	44	45	49	55	56	55	45	44	41	52	53	50
00:44:00	36.9	3	4	5	63	62	63	55	55	54	26	29	12	4	10	9	5	7	6	6	4	3	4	6	6	48	50	51	61	60	61	49	48	52	58	60	58	43	44	45	57	56	54	45	42	40	52	52	50
00:45:00	37	3	4	5	59	60	63	53	56	54	18	23	8	5	9	8	6	5	7	5	4	5	5	6	4	49	50	51	62	59	61	49	48	52	58	57	55	41	44	47	54	56	54	44	43	39	52	52	50
00:46:00	37	5	6	5	61	60	60	54	55	53	18	19	7	3	8	8	3	6	3	4	3	5	6	4	5	47	47	50	59	60	58	49	47	52	57	56	55	41	42	44	55	54	56	41	42	38	53	52	49
00:47:00	37	4	4	4	60	59	62	55	55	52	13	16	7	2	8	9	4	6	6	5	5	4	4	4	4	46	49	49	58	59	58	48	45	50	55	55	53	42	42	46	54	55	55	43	42	37	52	52	47
00:48:00	37	3	4	4	59	59	61	54	54	53	10	14	6	6	7	8	3	5	5	6	4	4	6	5	4	46	48	48	58	59	57	48	46	47	55	57	54	39	40	43	53	52	55	41	40	35	49	51	47
00:49:00	37	5	4	4	60	59	62	53	53	50	8	11	5	5	5	6	4	4	5	4	3	4	3	5	5	45	49	50	61	58	56	46	44	49	56	56	54	37	39	42	53	53	53	42	38	32	50	50	46
00:50:00	37	4	5	5	59	59	62	50	50	50	9	9	5	5	6	5	4	4	3	5	5	3	3	4	2	44	47	47	58	57	56	47	43	47	56	53	54	36	39	42	54	53	53	39	36	33	49	49	48
00:51:00	37	5	5	4	58	58	61	54	53	51	6	8	4	4	5	5	5	5	4	5	5	4	4	4	5	43	47	47	57	54	56	46	44	47	54	55	53	36	38	41	53	51	53	39	36	33	49	51	46
00:52:00	37	3	5	5	58	56	59	50	50	48	4	5	4	4	5	5	4	4	4	4	3	4	4	5	4	40	46	45	58	58	56	45	42	47	54	54	51	34	36	41	53	50	52	38	33	31	48	49	48
00:53:00	37	5	3	5	58	58	59	50	50	47	6	4	4	4	5	6	3	4	5	6	4	3	4	3	4	38	44	43	56	55	55	45	41	48	53	53	51	34	33	40	52	50	51	36	36	28	48	49	44
00:54:00	37	3	3	4	57	57	59	50	52	50	3	4	3	3	5	6	5	4	5	4	5	3	4	5	4	38	44	45	55	55	55	46	40	45	52	52	52	33	33	38	50	51	52	37	32	28	49	45	44
00:55:00	37	2	5	4	57	59	59	50	51	46	7	4	5	5	3	4	5	4	5	4	4	3	4	5	5	36	43	44	55	55	53	43	40	43	52	54	49	29	32	35	51	50	50	36	33	27	48	48	44
00:56:00	37	5	4	5	58	55	58	50	49	46	5	3	4	3	4	3	5	3	2	4	4	6	4	5	3	37	42	44	55	55	55	40	38	44	51	53	50	30	31	37	49	50	49	34	32	26	47	46	43
00:57:00	37	3	5	5	55	57	58	49	48	45	4	3	5	4	5	4	3	4	4	4	4	5	3	5	4	35	42	41	55	53	52	42	36	41	53	50	50	27	29	33	51	50	48	33	31	26	45	46	43
00:58:00	37	5	3	3	56	57	58	46	46	35	5	3	3	5	4	5	5	4	5	4	5	4	2	5	4	33	42	41	54	54	53	42	36	41	50	51	51	26	30	33	49	49	49	30	28	23	45	43	42
00:59:00	37	5	5	5	57	56	57	43	46	30	4	5	6	5	6	3	5	5	5	7	5	5	5	3	5	32	40	40	54	51	51	42	35	41	50	50	49	25	26	33	47	46	48	30	28	23	44	42	42
01:00:00	37	3	5	3	55	55	58	36	42	23	4	3	6	4	6	3	5	5	4	3	4	5	4	4	5	30	40	39	53	53	53	40	32	40	49	50	46	24	25	33	47	48	49	29	26	20	44	41	40
01:01:00	37	6	4	4	55	54	56	31	34	20	4	4	5	3	3	5	4	6	3	4	6	6	4	3	3	32	37	38	53	50	51	37	33	39	50	49	47	22	25	31	48	48	46	28	26	19	43	44	38
01:02:00	37	3	5	4	55	55	59	26	27	13	5	3	3	4	4	5	6	2	5	2	4	5	5	4	5	30	36	38	52	51	51	40	30	37	48	48	46	21	23	29	47	46	45	28	25	19	42	43	37
01:03:00	37	6	5	4	56	54	56	20	21	12	2	4	4	5	5	3	4	3	6	4	4	3	4	3	3	28	35	36	52	51	51	36	31	38	48	47	46	19	22	28	46	47	47	25	26	18	41	40	39
01:04:00	37	2	6	6	55	53	55	18	18	9	3	4	5	5	5	5	6	4	4	4	4	5	4	5	1	26	35	34	50	50	50	36	29	36	47	49	47	18	22	25	46	46	45	23	22	18	40	40	36
01:05:00	37	2	4	6	55	53	54	12	13	9	4	5	3	6	4	6	3	5	3	4	3	6	4	5	5	24	33	34	50	49	50	34	28	35	47	48	47	19	20	26	45	43	43	23	22	16	41	38	36
01:06:00	37	4	5	3	55	51	53	12	11	7	4	6	3	4	4	3	4	4	5	4	5	4	5	4	5	24	33	34	49	50	50	33	27	35	47	46	43	15	17	24	44	41	45	22	20	16	40	39	35
01:07:00	36.9	4	5	4	52	51	53	8	10	7	4	5	3	5	4	5	5	4	5	5	5	6	3	3	4	22	30	32	48	50	48	33	24	32	45	48	43	15	18	25	44	41	42	21	19	14	39	40	34
01:08:00	37	5	4	4	52	49	51	7	9	4	4	3	3	3	4	4	4	4	5	3	3	6	4	5	5	22	32	30	49	50	46	32	24	32	46	48	43	15	15	23	43	40	42	20	17	14	38	37	34
01:09:00	37	4	5	4	51	49	47	7	6	5	4	6	4	5	6	5	5	5	5	4	2	4	3	6	3	21	29	30	50	48	49	32	23	32	45	47	41	13	14	21	43	40	43	19	19	12	37	37	32
01:10:00	37	5	3	5	48	39	42	5	6	5	3	4	3	2	5	3	4	4	4	4	4	4	4	5	4	21	27	28	48	47	47	31	21	29	46	47	41	12	15	21	44	39	41	20	17	13	37	37	30
01:11:00	37	4	4	6	42	31	33	5	5	3	3	3	4	5	4	3	4	5	4	5	4	4	3	4	6	21	27	28	48	47	47	28	21	27	42	44	41	11	13	20	43	38	42	18	16	10	35	34	28
01:12:00	37	4	5	5	32	26	25	7	5	3	4	4	4	5	4	3	4	2	2	5	5	3	4	4	4	19	26	27	48	47	47	27	21	29	42	45	40	12	14	17	40	38	40	17	17	9	34	32	29
01:13:00	37	7	4	3	25	19	19	5	5	7	4	3	3	5	5	4	5	5	6	2	4	5	3	5	3	18	27	26	46	44	45	26	17	26	42	45	38	11	12	16	39	37	39	17	14	10	35	33	27
01:14:00	37	4	4	5	20	14	16	4	5	3	4	6	4	5	3	4	6	3	5	3	5	3	6	4	5	17	24	25	48	46	43	26	18	25	41	43	39	10	13	15	38	37	39	15	14	10	35	31	26
01:15:00	37	4	5	3	17	11	12	4	7	4	6	4	4	4	4	4	4	2	6	1	4	4	5	4	3	16	22	23	45	46	45	25	18	23	40	43	35	9	11	14	37	35	40	15	12	8	34	30	27
01:16:00	37	5	6	5	12	10	9	5	4	6	3	4	2	4	3	5	4	4	4	3	4	2	4	3	4	14	23	22	44	44	42	23	15	23	38	42	34	7	9	14	36	35	36	13	13	7	33	28	25
01:17:00	37	5	4	4	9	9	9	2	2	3	5	5	4	6	4	5	3	3	4	4	4	5	4	5	6	15	20	22	46	43	43	23	15	22	38	41	35	7	9	14	36	33	37	12	13	7	31	28	25
01:18:00	37	4	2	5	8	6	4	7	5	3	4	3	4	4	5	4	3	5	3	5	2	4	5	4	6	14	20	20	43	43	42	21	13	22	38	40	33	7	8	13	36	32	36	10	10	6	31	29	22
01:19:00	37	3	4	3	6	6	5	5	4	5	5	4	3	5	4	4	5	4	6	4	5	6	4	5	3	11	19	19	45	42	42	20	14	20	37	38	33	7	8	14	33	31	34	12	10	7	30	27	23
01:20:00	37	5	4	5	4	6	5	5	5	4	5	3	5	5	3	5	6	5	4	5	5	6	4	4	4	11	17	20	43	42	41	18	14	19	36	39	31	5	8	12	31	31	34	11	8	7	29	25	21
01:21:00	37	3	4	5	4	5	4	3	4	4	4	4	5	5	4	3	4	5	4	4	4	4	6	3	5	13	16	18	44	41	41	17	12	17	37	36	31	4	8	11	33	31	32	9	10	7	29	25	20
01:22:00	36.9	5	6	5	5	3	4	5	6	5	4	4	4	4	6	4	4	5	3	4	5	4	5	5	5	9	16	17	41	40	40	17	13	17	34	38	32	5	8	11	31	29	31	9	6	5	25	24	19
01:23:00	37	5	5	6	5	4	3	3	6	4	3	4	4	4	6	5	4	5	5	5	6	4	5	5	4	12	16	15	41	39	41	16	12	17	34	36	29	5	5	10	30	29	31	9	8	5	27	21	17
01:24:00	37	6	3	4	4	3	4	4	3	4	4	4	4	4	3	5	4	5	5	5	6	5	4	5	4	10	14	16	40	38	38	16	12	16	33	36	28	5	7	8	30	26	30	9	7	5	24	20	16
01:25:00	36.9	5	3	3	3	5	6	5	5	3	5	4	4	5	4	5	4	5	4	5	6	3	5	5	3	9	13	14	38	36	35	15	11	16	34	35	26	3	5	10	28	26	27	7	5	4	23	19	15
01:26:00	37	4	5	3	6	5	2	3	5	3	3	6	4	4	4	5	4	6	3	4	2	6	4	5	5	9	13	14	37	39	37	16	9	15	31	35	24	6	6	8	28	26	29	8	7	4	22	19	15
01:27:00	37	3	4	5	5	4	3	4	5	4	5	5	3	5	4	4	4	3	3	4	2	3	5	3	3	8	11	13	37	36	35	13	9	12	30	33	26	3	5	6	28	24	28	7	5	4	22	21	13
01:28:00	37	5	3	5	4	3	5	5	4	4	5	5	5	5	6	4	3	4	6	4	5	4	4	6	3	7	12	11	38	36	34	13	8	14	31	32	25	4	3	8	27	25	25	4	6	4	20	18	13
01:29:00	37	3	5	4	4	6	3	4	5	3	4	3	4	6	4	5	6	4	5	5	4	4	6	5	4	7	12	12	35	35	35	12	9	13	29	31	22	4	5	7	25	23	26	8	6	5	20	17	12
01:30:00	37	4	4	4	6	5	4	4	2	6	3	3	4	4	5	5	4	5	5	4	3	5	3	4	4	7	12	11	33	34	33	13	8	11	28	31	21	5	4	6	23	20	24	7	5	5	20	17	11
01:31:00	37	4	3	4	5	4	4	5	4	4	5	5	4	5	5	5	6	4	6	2	4	3	3	5	3	7	11	10	34	33	32	10	7	12	27	30	19	4	3	5	24	21	22	6	7	4	18	15	11
01:32:00	37	4	4	6	6	4	3	4	4	5	5	5	5	5	5	4	3	4	4	4	3	4	4	5	4	6	10	10	32	32	32	10	6	8	25	29	21	5	4	7	21	19	21	6	6	3	18	15	10
01:33:00	37	4	5	3	4	6	5	4	3	2	5	2	5	4	3	3	5	2	5	5	5	6	4	3	3	6	9	7	33	32	29	10	5	10	24	29	18	5	3	7	20	18	23	5	4	2	15	15	9
01:34:00	37	6	5	4	3	4	4	2	5	6	3	4	2	4	6	5	5	3	3	4	4	5	5	5	3	6	10	8	30	30	29	9	6	9	23	28	19	5	4	3	20	18	20	6	4	5	16	12	11
01:35:00	37	3	5	5	4	5	4	5	5	6	4	7	4	3	3	4	3	4	2	5	4	3	4	3	4	7	8	8	31	30	28	11	7	9	23	26	17	3	4	5	19	18	19	6	4	5	15	14	9
01:36:00	37	6	5	5	3	4	3	4	5	4	6	5	2	2	4	5	5	3	4	4	4	4	4	3	3	7	7	8	29	27	27	8	5	11	21	25	16	3	4	5	18	16	19	4	3	3	14	11	7
01:37:00	37	4	4	4	5	4	4	4	6	4	4	3	4	3	4	4	6	6	5	6	6	4	4	5	4	6	8	7	29	28	26	10	7	7	20	23	17	3	4	3	19	15	17	5	5	4	13	11	7
01:38:00	37	4	4	4	4	4	4	4	4	2	5	3	3	5	6	5	4	5	4	6	3	3	5	3	6	6	5	7	28	26	26	8	8	8	20	22	15	4	4	6	17	15	17	4	4	3	13	10	6
01:39:00	37	5	3	7	4	3	3	4	3	5	4	5	3	4	5	1	4	6	3	3	4	4	4	7	4	5	7	5	27	26	25	8	6	8	18	22	15	2	5	6	16	13	17	5	5	3	11	9	7
01:40:00	37	4	4	3	5	4	4	5	4	5	6	4	3	3	3	2	3	5	2	4	4	5	4	4	3	5	9	7	26	25	24	8	6	8	17	20	15	4	3	3	15	14	16	7	5	4	12	9	5
01:41:00	37	4	5	7	4	6	3	4	4	5	4	5	4	3	2	4	4	6	5	4	2	4	4	4	4	4	5	6	26	25	24	7	5	6	17	20	13	2	4	4	13	13	15	6	4	4	11	7	5
01:42:00	37	4	2	3	5	4	4	6	3	4	2	5	5	4	6	3	5	5	4	4	4	4	3	4	4	5	6	6	24	23	21	7	6	6	16	20	13	3	4	2	13	14	13	5	3	3	10	8	4
01:43:00	37	5	4	4	5	5	4	3	5	4	4	3	4	5	6	5	4	4	4	2	4	5	3	5	3	4	6	5	22	22	23	5	3	7	15	19	12	4	4	2	12	12	13	5	3	4	9	9	4
01:44:00	37	5	4	3	2	4	6	4	3	6	2	4	4	3	3	5	4	4	2	5	4	2	3	3	3	4	3	4	22	21	21	8	4	6	16	17	11	3	4	4	12	12	13	3	4	3	9	9	5
01:45:00	37	4	5	3	2	3	6	5	3	4	6	5	5	5	4	5	3	4	5	5	5	5	4	5	3	3	5	5	20	21	19	6	4	5	14	19	11	1	3	4	11	11	11	4	2	4	8	7	5
01:46:00	37	5	5	4	5	6	2	4	4	3	4	5	4	5	4	4	5	5	4	6	6	4	4	3	3	2	3	5	20	19	19	6	5	6	13	16	11	3	3	4	11	9	12	4	4	3	7	6	5
01:47:00	37	5	5	4	3	5	3	6	5	4	4	3	2	5	5	5	2	5	4	3	3	5	4	5	4	3	4	5	21	19	17	6	3	5	12	16	11	3	2	4	11	10	10	4	3	2	7	7	4
01:48:00	37	3	5	4	4	3	4	4	2	5	4	3	3	4	5	6	3	4	4	4	5	5	6	5	3	3	4	4	18	17	17	5	6	5	13	16	9	5	3	5	11	10	10	6	3	3	5	9	4
01:49:00	37	4	2	4	5	4	3	5	5	4	5	4	3	3	5	4	4	5	3	6	4	3	4	5	5	4	4	4	18	15	17	7	3	3	12	14	8	4	3	5	11	9	9	5	3	3	6	5	3
01:50:00	37	5	5	6	4	4	4	4	5	5	5	2	4	5	5	2	5	5	5	5	3	2	4	5	4	3	3	4	19	17	15	5	5	6	12	12	7	5	3	4	11	9	9	2	4	3	6	6	4
01:51:00	37	5	3	5	3	4	4	3	4	3	5	6	5	2	3	5	5	4	5	2	3	6	3	4	6	4	5	5	16	15	16	4	4	6	10	14	8	6	3	3	8	11	7	5	2	4	6	5	4
01:52:00	36.9	5	4	4	5	2	5	4	4	5	4	5	5	3	4	5	5	2	4	6	4	5	5	6	5	2	3	4	16	15	13	5	3	4	11	11	8	5	4	3	9	9	8	4	2	3	6	6	3
01:53:00	37	5	4	4	5	6	5	6	4	4	4	4	5	6	3	4	5	4	5	5	4	5	5	4	4	3	4	4	16	15	13	3	4	5	8	12	8	4	4	3	7	8	8	3	3	4	5	5	6
01:54:00	37	5	4	4	6	5	3	6	3	4	3	3	4	5	4	4	5	4	2	6	4	3	4	0	3	3	4	4	15	13	14	4	5	5	8	10	6	3	3	3	6	6	7	5	3	3	5	3	5
01:55:00	37	5	3	4	4	3	3	2	4	4	3	3	6	3	5	4	4	5	4	4	5	4	4	6	3	4	5	3	15	13	12	5	4	4	9	11	8	3	3	4	8	9	7	4	4	3	4	5	3
01:56:00	37	4	5	5	4	4	2	3	6	4	4	5	6	3	4	6	2	4	5	5	3	4	3	3	3	4	5	4	15	12	13	4	4	3	9	9	7	4	5	4	6	6	5	4	3	3	4	6	3
01:57:00	37	3	4	1	4	4	6	4	3	5	5	4	4	5	5	3	6	2	5	5	5	2	3	4	5	4	1	3	12	11	11	4	4	3	8	10	7	2	2	3	7	7	5	4	3	4	4	5	3
01:58:00	37	4	4	5	4	4	3	3	3	3	4	5	5	4	4	5	6	2	5	4	5	6	3	4	5	3	3	4	14	12	12	4	3	5	8	9	4	3	1	4	6	6	7	4	3	4	4	2	4
01:59:00	37	3	5	5	2	4	5	3	5	4	3	4	6	3	4	4	4	4	4	5	4	6	5	4	4	4	3	4	12	12	9	3	3	4	8	9	6	2	5	4	5	6	6	4	2	2	6	3	3
02:00:00	37	4	3	3	3	3	5	6	4	3	6	4	3	3	6	4	5	3	5	3	5	3	4	4	5	3	4	4	13	12	11	5	5	5	7	7	5	2	4	4	5	6	7	3	4	2	4	4	4
	Some	1342	1591	1377	4997	4934	5030	4185	4219	4034	3038	3055	2788	2442	2670	2616	2132	2258	2144	2054	1921	1957	1543	1531	1307	4216	4509	4569	6063	5949	5910	4588	4285	4644	5551	5751	5305	3712	3824	4106	5250	5180	5288	4013	3877	3621	4872	4797	4471
			1436.67			4987			4034			2960.33			2576			2178			1977.33			1460.33			4431.33			5974			4505.67			5535.67			3880.67			5239.33			3837			4713.33
						3550.3			2597.3			1523.63			1139.3			741.3			540.633			23.6333			2994.63			4537.3			3068.97			4098.97			2443.97			3802.63			2400.3			3276.63
		uM TE/Ml	Fluo Rel
		100	3550.3
		50	2597
		25	1523.63
		12.5	1139.3
		6.25	741.3
		3.125	540.633									mM TE/g fresh fruit
				µM TE	*10 (dilute)	µM TE/µg GAE	µM TE/g fresh fruit	mM TE/g fresh fruit			Grumix water Liq	33.5603	4.09785
	Liquid	Grum W1 50	2994.63	75.2728	752.728	15.0546	37157.7	37.1577			Grumix methaol Liq	56.3646	4.44756
		Grum W1 100	4537.3	125.175	1251.75	12.5175	30895.6	30.8956
		Grum W2 50	3068.97	77.6773	776.773	15.5355	38605.6	38.6056			Grumix water FD	57.2512	2.47907
		Grum W2 100	4098.97	110.996	1109.96	11.0996	27582.4	27.5824			Grumix methaol FD	64.2696	2.09499
		Grum M1 50	2443.97	57.4599	574.599	11.492	61608.6	61.6086
		Grum M1 100	3802.63	101.41	1014.1	10.141	54365.8	54.3658
		Grum M2 50	2400.3	56.0474	560.474	11.2095	62459.2	62.4592
		Grum M2 100	3276.63	84.3949	843.949	8.43949	47024.8	47.0248
	FD	Grum W1 50	2645.97	63.9942	639.942	12.7988	60141.7	60.1417				acidified water			57.25	2.48
		Grum W1 100	4393.63	120.527	1205.27	12.0527	56635.8	56.6358				acidified methanol			64.27	2.09
		Grum W2 50	2742.97	67.1319	671.319	13.4264	65426.8	65.4268				acidified water			54.0013	5.67527
		Grum W2 100	3636.63	96.0401	960.401	9.60401	46800.3	46.8003				acidified methanol			63.4223	3.03479
		Grum M1 50	1582.63	29.5977	295.977	5.91954	44556.4	44.5564
		Grum M1 100	2619.3	63.1316	631.316	6.31316	47519.1	47.5191
		Grum M2 50	1890.63	39.5608	395.608	7.91216	68827.9	68.8279
		Grum M2 100	2789.63	68.6415	686.415	6.86415	59711.2	59.7112
[truncated: 24 more columns]

## Sheet: ORAC Guabiju
Time	T° 485/20,528/20	Balnk	Blank	Blank	SC 100 µM TE	SC 100 µM TE	SC 100 µM TE	SC 50 µM TE	SC 50 µM TE	SC 50 µM TE	SC 25 µM TE	SC 25 µM TE	SC 25 µM TE	SC 12.5 µM TE	SC 12.5 µM TE	SC 12.5 µM TE	SC 6.25 µM TE	SC 6.25 µM TE	SC 6.25 µM TE	SC 3.125 µM TE	SC 3.125 µM TE	SC 3.125 µM TE	SC 0 µM TE	SC 0 µM TE	SC 0 µM TE	Guab W1 50 µg GAE/mL	Guab W1 50 µg GAE/mL	Guab W1 50 µg GAE/mL	Guab W1 100 µg GAE/mL	Guab W1 100 µg GAE/mL	Guab W1 100 µg GAE/mL	Guab W2 50 µg GAE/mL	Guab W2 50 µg GAE/mL	Guab W2 50 µg GAE/mL	Guab W2 100 µg GAE/mL	Guab W2 100 µg GAE/mL	Guab W2 100 µg GAE/mL	Guab M1 50 µg GAE/mL	Guab M1 50 µg GAE/mL	Guab M1 50 µg GAE/mL	Guab M1 100 µg GAE/mL	Guab M1 100 µg GAE/mL	Guab M1 100 µg GAE/mL	Guab M2 50 µg GAE/mL	Guab M2 50 µg GAE/mL	Guab M2 50 µg GAE/mL	Guab M2 100 µg GAE/mL	Guab M2 100 µg GAE/mL	Guab M2 100 µg GAE/mL
00:00:00	37	62	60	55	64	65	66	67	67	65	66	66	67	68	67	66	66	67	66	67	64	65	57	58	55	66	68	71	67	69	67	66	68	67	67	68	69	65	68	69	67	68	66	68	67	67	65	64	65
00:01:00	37	66	60	58	69	69	71	69	68	69	70	69	71	69	70	68	69	69	70	67	68	67	57	57	57	67	69	72	69	69	70	69	69	70	70	70	68	70	69	69	68	69	69	70	69	68	67	67	65
00:02:00	37	66	57	54	70	71	71	71	72	70	71	71	71	71	71	69	70	71	70	67	66	67	56	55	54	67	69	74	68	70	70	71	70	71	70	70	69	71	70	71	69	68	70	70	70	69	67	68	65
00:03:00	37	62	57	53	73	71	71	70	71	71	71	71	70	72	72	69	67	68	68	66	63	66	54	53	51	67	70	72	68	71	71	70	70	73	71	71	69	70	68	71	71	70	69	71	70	69	68	69	65
00:04:00	36.9	59	55	50	72	72	72	71	72	70	70	71	70	71	71	71	68	69	65	62	61	60	51	50	47	69	71	73	69	71	71	69	73	72	71	70	69	69	69	70	69	69	70	70	69	69	68	67	65
00:05:00	37	56	52	47	71	71	72	70	71	71	72	71	72	70	73	69	65	65	68	62	59	60	47	46	46	68	70	73	70	70	71	69	71	70	70	71	71	68	71	71	67	68	70	71	70	71	66	68	65
00:06:00	37	54	51	44	73	71	72	71	72	69	71	70	71	68	70	68	62	63	63	60	58	59	47	46	44	69	71	73	70	69	71	70	71	72	70	71	69	70	70	68	68	69	69	69	68	69	66	67	64
00:07:00	37	51	47	41	69	70	74	70	71	68	73	71	70	67	69	66	63	62	61	58	55	55	46	43	42	68	70	72	71	70	70	71	69	70	70	71	70	69	67	69	67	67	69	71	68	70	66	67	65
00:08:00	37	48	45	39	72	72	75	71	70	71	72	72	70	67	66	67	61	60	62	55	54	52	43	40	38	67	70	72	70	68	70	69	71	71	70	71	70	68	67	70	66	68	67	69	70	68	65	66	63
00:09:00	37	46	44	36	70	71	72	71	71	70	70	70	71	63	65	63	57	57	60	56	53	50	41	40	36	69	71	71	70	69	71	69	71	69	70	70	71	66	68	70	66	66	68	69	68	67	66	66	62
00:10:00	37	44	41	31	71	69	72	73	71	68	70	69	68	63	62	60	57	55	55	52	49	49	40	38	35	67	69	71	69	69	68	66	70	70	69	70	69	67	66	68	66	68	67	69	68	68	66	66	61
00:11:00	37	42	41	30	71	71	72	72	69	68	68	67	67	61	62	60	53	55	55	51	48	48	37	36	29	66	69	70	67	70	69	67	68	69	69	70	68	66	65	69	65	66	67	69	67	67	66	66	63
00:12:00	37	38	37	29	71	70	72	70	72	69	65	65	64	59	61	59	54	53	53	51	47	44	35	33	27	66	67	70	70	70	70	66	67	70	69	71	69	65	65	69	64	68	65	67	66	65	65	65	63
00:13:00	37	37	36	25	70	72	73	70	73	70	61	63	63	55	59	55	52	51	51	49	47	44	36	32	25	67	68	70	68	70	69	67	68	67	70	68	69	65	65	67	65	65	65	67	64	63	64	64	63
00:14:00	37	34	34	23	71	71	71	71	71	70	63	64	62	55	58	54	51	49	50	49	44	44	32	32	23	66	66	67	67	71	70	66	66	68	71	69	69	65	64	66	64	66	66	66	66	65	63	64	62
00:15:00	37	31	29	21	71	70	73	70	69	69	61	61	60	52	55	51	51	49	49	47	42	43	30	29	22	64	65	66	70	68	67	65	65	66	70	70	67	63	63	65	64	66	64	63	65	64	61	64	61
00:16:00	37	29	28	20	72	72	71	68	68	69	59	59	58	53	55	52	48	49	48	45	40	40	28	26	19	67	65	66	68	68	67	61	66	67	69	69	68	62	62	64	64	65	63	64	63	62	63	64	62
00:17:00	37	26	25	16	72	71	75	67	67	66	57	58	59	50	52	50	47	48	45	46	42	40	26	25	18	66	64	67	68	66	66	64	62	64	69	68	68	61	63	63	64	64	64	61	63	61	62	62	60
00:18:00	37	23	21	14	71	68	73	66	65	66	55	57	54	50	53	49	45	45	46	45	39	38	25	23	16	64	65	63	69	69	67	62	61	65	69	66	67	60	59	63	62	64	65	61	61	61	62	62	60
00:19:00	37	20	21	13	71	71	72	66	63	63	55	56	55	49	52	50	45	46	46	44	39	39	23	22	13	63	63	64	68	66	66	60	62	60	68	68	65	60	59	63	63	65	64	61	59	60	61	61	58
00:20:00	37	17	18	13	71	71	71	64	64	63	53	54	54	47	50	47	42	45	43	43	37	36	20	19	14	62	61	61	67	67	68	61	61	62	66	68	65	58	59	58	62	64	64	60	58	59	63	62	57
00:21:00	37	15	16	11	70	69	73	63	61	62	53	54	53	45	49	48	39	43	45	41	34	33	18	18	12	62	62	63	65	66	65	58	60	60	69	66	64	56	59	60	61	64	64	57	59	58	59	61	58
00:22:00	37	14	15	10	71	69	72	63	61	62	51	51	52	46	50	46	40	40	42	41	30	30	18	14	8	62	61	59	67	66	66	58	59	61	66	65	64	54	55	60	62	64	62	57	57	55	61	61	58
00:23:00	37	13	14	6	70	69	72	62	59	59	51	50	50	45	48	46	37	37	41	41	28	25	15	14	8	59	60	59	63	65	66	56	59	59	66	67	64	55	55	57	62	63	62	57	55	56	59	61	58
00:24:00	37	10	11	6	69	70	69	59	60	58	50	53	48	44	49	45	37	38	40	36	23	26	13	11	6	60	59	60	65	66	65	54	57	57	67	62	62	53	54	56	61	63	63	55	54	54	59	59	57
00:25:00	37	10	10	6	68	70	69	59	60	59	50	50	48	41	46	43	35	36	38	33	21	23	13	10	6	60	56	58	64	63	65	53	55	56	63	66	61	53	52	54	61	62	62	53	57	53	58	61	56
00:26:00	37	8	8	4	71	69	70	59	57	58	48	51	49	40	45	41	34	36	37	31	21	17	10	9	6	59	57	57	65	64	64	54	56	55	64	64	61	51	50	53	60	60	60	54	62	53	58	61	57
00:27:00	37	7	8	5	72	70	70	58	56	58	47	49	47	38	45	43	34	32	34	27	19	16	11	8	4	58	55	56	63	64	63	54	55	57	63	61	58	51	52	51	62	63	61	53	57	50	58	59	54
00:28:00	37	4	6	4	69	66	72	57	58	57	47	48	45	39	44	41	29	30	29	24	16	15	7	7	6	57	55	56	64	62	62	53	54	55	63	62	59	51	48	51	59	57	61	51	57	49	58	55	54
00:29:00	37	3	5	4	69	68	66	55	56	56	47	48	46	37	44	41	26	28	26	22	15	12	9	6	6	56	56	53	62	63	61	51	52	52	61	59	55	50	49	50	58	59	60	51	58	46	56	57	55
00:30:00	37	5	4	5	66	67	68	58	57	53	47	47	43	34	42	38	23	24	22	18	12	11	8	5	7	55	54	54	62	62	63	52	51	53	59	59	59	50	50	52	59	59	59	51	54	48	57	56	54
00:31:00	37	6	6	4	68	67	66	55	55	54	47	46	44	27	42	35	20	18	20	16	11	9	6	3	4	54	51	52	59	59	59	50	50	53	59	59	55	49	46	51	58	58	60	50	54	46	55	57	52
00:32:00	37	3	5	5	66	66	66	55	54	52	47	46	44	23	40	36	17	18	18	13	8	7	4	3	4	53	52	54	61	58	58	50	49	49	59	60	54	49	46	50	56	60	57	46	52	46	54	56	54
00:33:00	37	6	4	4	66	63	66	53	54	52	43	45	41	19	33	31	12	14	15	10	9	6	3	5	6	54	52	53	60	57	60	49	50	51	59	59	54	47	47	49	57	57	57	46	54	46	55	54	52
00:34:00	37	5	4	3	66	66	63	53	54	54	43	44	39	16	30	28	11	14	13	11	7	7	6	4	4	52	51	51	56	56	57	49	49	49	57	59	54	48	47	46	56	56	56	45	53	45	55	52	51
00:35:00	37	4	3	4	62	64	63	52	52	52	42	43	34	13	25	21	10	12	12	7	5	5	3	4	3	53	49	50	58	59	55	49	50	48	58	55	55	44	45	47	57	57	57	46	50	43	52	54	50
00:36:00	37	3	5	5	62	64	64	52	53	52	40	42	27	12	21	19	10	10	10	8	5	6	4	3	3	52	50	50	57	56	57	47	49	48	57	57	52	47	44	48	57	55	57	45	51	44	54	53	50
00:37:00	37	5	3	4	63	62	61	52	52	50	35	39	20	8	16	15	8	9	8	6	5	4	5	5	6	50	49	48	58	56	56	47	47	46	55	55	50	45	46	45	54	56	55	44	49	41	52	52	49
00:38:00	37	6	5	4	63	61	60	54	52	52	29	34	16	9	15	15	8	9	6	5	5	3	5	3	4	50	46	47	54	54	54	44	45	47	55	55	50	44	45	46	55	55	55	45	49	42	51	51	48
00:39:00	37	4	4	4	61	60	61	52	50	51	24	26	12	8	12	11	8	7	6	5	4	5	5	5	3	49	47	46	56	56	53	43	44	46	53	54	50	41	44	44	54	52	52	44	50	43	48	50	47
00:40:00	37	4	4	3	60	61	61	52	48	49	21	23	11	7	10	9	7	7	7	6	3	6	4	4	3	48	47	46	56	54	53	43	45	47	54	53	49	42	41	43	54	55	54	43	49	39	48	50	47
00:41:00	37	5	3	3	61	60	60	51	51	51	15	17	8	5	10	7	6	6	4	6	5	3	5	4	3	50	46	47	53	53	54	44	43	43	54	54	50	41	42	42	54	54	53	42	48	40	50	50	47
00:42:00	37	4	4	4	60	60	60	50	50	50	12	14	7	8	8	9	4	4	5	5	5	4	4	2	4	49	46	44	55	52	53	43	43	43	52	53	49	40	41	42	52	52	52	41	49	38	49	50	46
00:43:00	37	4	3	3	58	58	60	49	49	49	10	10	5	6	6	7	3	4	4	6	4	4	4	4	4	48	47	45	52	51	51	42	42	43	52	51	50	41	41	42	54	52	52	41	47	39	50	47	46
00:44:00	37	5	2	5	59	58	58	49	49	49	9	8	7	6	6	6	4	3	4	3	4	4	4	3	2	44	45	44	53	53	52	42	41	42	52	49	48	38	39	41	51	52	51	38	47	37	47	46	43
00:45:00	37	5	2	4	57	58	59	49	46	47	7	8	4	6	5	4	3	4	3	3	4	3	3	6	4	44	44	43	51	49	51	41	41	42	50	50	48	40	39	41	51	50	50	38	46	35	45	48	43
00:46:00	37	3	5	4	57	57	59	48	48	47	5	6	5	5	5	5	5	3	4	3	4	5	3	4	3	44	44	42	51	50	50	39	39	41	49	50	47	36	38	41	50	51	51	38	46	35	47	47	44
00:47:00	37	6	4	4	57	58	58	48	46	46	5	3	4	3	4	4	4	6	6	3	3	5	4	3	4	44	45	43	50	51	50	38	39	38	49	49	46	36	37	40	50	50	49	36	46	36	45	47	44
00:48:00	37	4	5	6	58	55	57	49	48	48	4	4	4	6	4	4	5	3	4	5	3	3	3	2	5	43	43	43	49	48	49	38	38	40	49	48	44	36	39	38	50	49	48	37	44	34	46	45	43
00:49:00	37	3	4	4	56	55	56	48	46	44	5	5	3	5	4	5	5	5	5	4	4	3	3	4	5	42	43	42	49	50	49	37	38	40	48	49	42	33	35	37	49	49	49	35	43	33	44	44	42
00:50:00	37	5	4	4	55	56	57	47	44	43	6	3	4	5	5	3	5	2	4	5	3	4	4	3	5	43	41	40	49	48	49	34	36	37	48	47	44	33	37	37	48	48	48	36	41	32	43	43	42
00:51:00	37	4	3	2	57	56	55	45	44	45	4	6	4	4	5	2	2	3	4	5	6	3	4	3	2	41	40	40	49	46	46	34	36	36	45	46	44	31	34	37	47	47	48	33	41	31	44	43	41
00:52:00	37	4	5	3	56	56	56	45	41	44	4	4	3	4	4	4	3	5	4	4	5	5	5	5	5	40	42	38	50	46	48	33	33	36	45	46	42	30	33	36	47	49	47	34	41	30	43	43	40
00:53:00	37	5	3	4	55	56	55	42	34	41	4	3	4	5	4	5	4	4	5	4	3	5	4	5	4	40	42	41	48	45	47	31	35	34	44	46	40	27	33	33	48	49	45	32	39	27	44	41	39
00:54:00	37	5	4	3	56	55	53	39	27	34	4	3	5	5	6	3	3	5	4	4	4	4	4	4	4	40	38	38	48	46	47	32	32	33	45	46	43	26	32	34	47	47	44	30	40	27	43	44	40
00:55:00	37	5	6	5	54	53	55	31	22	28	4	4	3	4	3	4	4	4	5	4	4	4	3	4	2	38	39	37	46	46	45	32	30	31	43	42	41	25	32	32	45	48	46	28	39	25	43	42	39
00:56:00	37	4	3	5	55	54	55	25	17	22	4	5	4	3	5	4	6	3	3	5	3	5	3	4	3	39	37	39	48	45	46	30	29	30	44	43	40	24	30	32	45	46	45	29	39	25	42	41	39
00:57:00	37	5	2	3	54	54	52	20	14	19	6	4	3	4	2	5	5	3	5	3	3	4	5	6	2	36	38	34	46	45	43	29	30	30	42	43	40	23	27	30	44	46	46	28	37	23	40	40	38
00:58:00	37	5	2	5	54	54	53	18	11	17	3	5	5	3	4	4	3	4	3	5	4	3	4	5	3	33	38	35	45	43	44	27	29	27	41	42	40	20	26	29	46	46	44	24	36	22	39	39	39
00:59:00	37	4	4	3	55	53	53	14	8	11	3	2	3	4	5	4	4	5	3	4	4	2	5	4	4	33	36	35	43	44	43	25	28	28	42	42	39	19	26	28	45	44	44	26	34	22	40	41	35
01:00:00	37	2	4	4	52	55	54	11	8	10	3	4	4	2	3	3	4	4	4	4	4	3	4	4	4	31	34	34	42	43	42	26	28	28	41	40	39	18	25	28	43	46	43	22	34	21	40	40	35
01:01:00	37	4	3	4	52	50	53	9	8	8	3	4	4	4	6	5	4	3	4	3	5	4	5	4	4	31	34	32	43	42	43	23	26	25	40	39	37	18	24	27	44	42	42	21	33	19	39	39	32
01:02:00	37	6	3	4	52	53	50	7	6	7	4	5	3	5	4	5	4	3	3	3	5	5	4	5	4	30	33	30	42	43	41	23	23	24	39	39	36	16	22	25	42	44	41	22	33	17	39	40	34
01:03:00	37	3	3	4	53	52	52	7	4	6	5	6	5	4	5	5	5	3	6	6	5	5	5	3	4	27	32	31	40	40	41	23	22	23	39	38	35	14	21	24	41	44	42	19	29	17	37	39	31
01:04:00	37	4	3	4	52	51	51	5	4	7	5	4	4	4	4	4	4	3	5	4	3	5	5	4	3	25	31	28	42	42	42	20	22	20	38	38	36	12	21	23	43	42	41	19	30	14	38	39	31
01:05:00	37	4	4	4	54	52	53	7	6	6	4	3	5	5	4	3	4	5	4	5	4	3	4	5	3	26	30	29	40	40	40	20	21	21	38	37	34	11	17	22	41	41	40	17	28	16	37	35	31
01:06:00	37	5	4	4	51	50	50	4	4	3	4	3	3	3	4	5	6	5	5	4	4	4	5	6	4	25	29	25	41	40	41	19	20	21	37	36	34	12	17	19	41	41	40	18	27	13	38	35	31
01:07:00	37	4	3	5	50	51	51	6	5	4	4	5	3	4	4	3	6	4	4	4	3	4	6	5	3	22	28	24	42	39	40	17	19	19	36	35	34	9	15	18	41	42	39	15	26	12	36	35	30
01:08:00	37	5	4	4	49	47	50	4	3	6	3	4	4	5	4	5	6	3	3	4	4	5	2	3	6	21	26	26	38	39	37	15	17	19	35	34	31	9	17	18	39	39	38	14	26	11	36	34	29
01:09:00	37	3	6	5	51	41	49	3	4	4	3	3	4	4	3	4	4	4	4	4	4	6	6	4	4	21	27	21	39	38	37	14	17	17	36	35	31	9	14	16	38	38	39	14	25	13	35	33	27
01:10:00	37	6	3	4	47	34	45	3	3	3	4	7	3	3	3	3	3	4	6	4	4	2	2	3	3	20	24	22	38	36	34	12	17	16	34	33	31	7	13	17	37	37	36	13	21	9	32	33	25
01:11:00	37	5	5	3	46	29	40	3	3	4	4	4	5	5	5	5	3	5	6	4	5	5	5	4	4	18	23	21	39	38	36	11	14	17	34	31	27	7	12	14	37	39	36	10	22	7	34	32	26
01:12:00	37	3	4	3	44	19	31	4	4	5	3	4	3	5	5	3	3	4	5	6	2	5	3	3	2	18	21	20	37	36	36	11	15	15	32	30	27	7	10	13	38	39	39	13	23	7	34	31	23
01:13:00	37	7	4	3	34	19	25	4	2	4	4	4	5	4	4	2	5	3	5	4	5	5	5	6	4	15	23	17	38	36	35	12	13	12	31	31	24	7	11	14	35	36	38	11	20	8	32	31	23
01:14:00	37	4	4	4	27	14	19	3	4	2	6	5	4	5	4	3	6	4	3	4	4	3	5	5	4	14	21	16	35	36	34	11	12	14	32	30	26	6	8	12	34	35	35	9	19	8	30	29	21
01:15:00	37	6	5	3	20	11	14	4	4	6	2	4	5	5	4	5	4	5	2	5	4	4	4	5	5	15	20	14	36	35	32	10	13	11	31	29	25	5	10	11	34	33	35	8	19	4	30	30	21
01:16:00	37	5	6	3	18	8	12	5	2	4	3	5	3	5	4	5	3	3	2	5	5	5	4	3	4	12	18	16	34	34	33	9	11	11	30	30	24	4	8	12	33	35	35	8	16	7	29	27	21
01:17:00	37	4	5	3	13	6	9	5	7	3	4	3	4	4	3	3	4	6	3	3	3	5	5	4	5	12	16	15	34	34	31	10	8	11	30	26	22	5	6	9	33	34	34	7	16	5	29	27	19
01:18:00	37	4	5	4	11	7	7	4	3	5	3	4	4	5	5	5	2	3	4	4	5	4	3	3	4	12	15	12	33	33	32	8	8	10	27	28	23	4	5	8	32	33	32	7	16	6	27	27	18
01:19:00	37	5	6	3	7	6	7	5	5	5	2	2	5	4	3	3	4	4	3	5	4	4	6	4	4	11	15	12	31	34	31	9	8	8	27	25	20	5	8	7	32	32	33	6	14	5	27	25	16
01:20:00	37	5	5	5	7	5	6	3	2	3	4	2	5	5	5	5	4	4	4	2	4	4	5	4	2	10	14	12	33	34	28	6	8	8	26	25	20	3	6	7	31	31	32	7	14	5	27	24	17
01:21:00	37	4	6	4	5	5	5	3	4	6	4	3	5	3	4	4	3	3	4	4	4	4	4	5	3	8	12	11	31	31	29	8	7	9	25	24	19	5	5	5	31	29	30	5	15	5	26	24	14
01:22:00	37	6	4	3	6	5	3	3	3	6	5	5	4	5	5	4	4	3	5	3	4	5	3	4	5	9	12	10	32	31	28	8	6	6	23	24	19	4	5	6	29	30	31	6	14	5	23	22	13
01:23:00	37	5	3	5	5	6	4	6	4	3	4	6	5	5	4	4	3	3	3	5	4	4	4	5	3	9	11	10	28	30	27	6	7	9	24	21	18	2	5	8	29	26	28	4	13	5	25	22	13
01:24:00	37	4	3	3	4	4	3	5	4	6	4	4	4	5	4	5	5	6	4	5	3	5	6	5	4	7	10	8	28	29	28	7	6	5	23	20	16	3	4	5	27	26	26	5	10	5	22	20	11
01:25:00	37	6	4	4	5	4	2	5	4	4	4	4	3	2	4	3	3	3	4	5	4	5	5	6	4	6	9	9	27	28	25	7	6	6	21	19	14	5	3	7	28	27	27	4	11	4	22	19	11
01:26:00	37	6	4	5	4	2	2	5	6	4	3	5	4	2	5	3	3	3	4	4	2	6	3	6	3	6	8	8	28	28	25	6	6	7	20	18	14	4	4	5	27	26	24	6	12	5	21	18	11
01:27:00	37	5	4	4	3	5	3	3	3	3	4	3	4	6	6	4	4	5	3	4	4	3	5	3	6	5	7	8	25	28	23	7	6	7	19	15	12	3	4	5	24	24	24	4	10	4	19	19	10
01:28:00	37	5	2	3	4	6	5	3	3	3	2	4	3	4	5	4	5	3	3	4	4	3	7	4	5	7	8	7	25	27	23	5	6	5	18	17	15	4	5	5	23	23	23	5	10	4	19	17	8
01:29:00	37	6	4	4	3	5	4	3	5	5	5	5	5	3	5	3	5	6	4	6	5	2	5	5	4	6	6	7	23	27	22	4	5	6	17	15	13	3	3	4	22	22	22	4	11	4	18	17	9
01:30:00	37	6	5	4	4	4	5	4	2	2	4	6	4	4	6	4	2	5	3	5	3	4	4	4	5	4	6	6	23	25	22	4	6	6	16	16	12	3	4	4	21	21	22	4	9	6	16	15	7
01:31:00	37	6	2	5	5	5	5	5	4	3	3	5	5	3	5	3	6	5	4	6	2	4	4	5	4	5	7	5	21	24	22	6	6	6	17	14	10	2	2	2	19	19	21	3	10	2	17	14	10
01:32:00	37	7	4	5	4	5	4	8	4	4	5	3	5	5	4	4	5	4	4	4	4	4	3	3	5	4	5	6	21	22	20	4	6	4	15	12	7	3	3	5	20	19	20	5	9	3	15	14	6
01:33:00	37	6	4	4	3	4	3	6	3	5	4	3	4	5	4	4	5	3	4	4	4	3	3	5	6	5	5	6	21	22	19	4	5	5	15	14	8	4	4	4	19	19	19	5	10	3	14	14	6
01:34:00	37	4	3	3	5	4	2	5	3	3	4	3	5	3	5	5	3	4	4	4	7	5	5	3	5	4	5	5	18	20	19	7	3	4	14	12	9	4	2	5	15	16	17	5	10	5	14	13	7
01:35:00	37	3	4	5	7	6	5	2	5	5	5	3	4	5	5	4	4	4	3	4	4	4	5	6	4	4	6	5	18	20	18	5	4	5	14	11	8	2	5	2	17	14	17	5	8	4	12	12	5
01:36:00	37	5	5	4	3	3	5	6	4	3	2	3	3	4	6	4	5	3	4	5	3	3	6	4	4	4	5	4	16	18	18	3	4	6	11	8	5	2	4	3	15	15	17	4	9	3	13	12	4
01:37:00	37	5	3	4	2	5	4	5	4	5	4	4	5	3	3	4	4	4	4	4	3	4	4	3	5	5	5	5	15	17	16	5	4	5	10	11	7	2	2	5	14	14	14	4	9	3	11	9	7
01:38:00	37	6	4	4	4	3	5	5	4	5	4	4	4	5	3	5	4	3	5	3	3	4	4	4	4	2	5	4	16	19	12	5	6	3	12	10	4	2	3	3	13	12	14	3	7	2	9	9	4
01:39:00	37	4	4	3	5	2	1	4	4	4	4	4	4	5	5	3	4	3	3	4	5	4	5	5	5	3	4	4	14	15	15	4	2	5	10	8	7	3	4	4	12	10	13	3	8	4	9	8	5
01:40:00	37	4	5	5	3	4	4	3	5	3	4	4	5	4	4	4	3	5	4	4	3	5	4	6	7	3	6	5	15	14	15	4	3	7	8	6	7	3	3	3	12	11	14	3	10	3	9	8	3
01:41:00	37	7	3	4	4	5	2	6	3	1	4	4	4	5	5	5	6	3	3	5	4	4	4	5	4	3	3	2	12	13	12	5	6	4	10	9	7	3	3	5	10	13	12	4	10	4	8	8	4
01:42:00	37	5	3	5	5	5	4	4	6	4	3	3	4	3	5	4	3	4	5	4	4	2	4	4	4	3	4	3	12	14	11	5	3	5	7	8	4	4	3	3	11	11	10	4	9	3	7	9	4
01:43:00	37	6	4	5	5	3	4	4	5	3	2	4	4	3	5	3	3	4	4	4	3	5	4	4	4	4	3	4	12	12	10	3	4	3	8	5	5	4	3	4	10	9	12	3	6	5	6	7	3
01:44:00	37	5	4	4	6	4	4	4	5	5	3	3	3	5	5	7	4	4	4	4	4	4	7	3	3	3	3	3	11	12	10	4	5	3	7	7	4	2	3	3	9	8	10	4	8	3	5	5	3
01:45:00	37	6	6	4	5	4	3	3	5	4	3	3	5	3	5	4	5	4	5	4	3	5	4	6	4	3	4	3	10	13	9	4	5	5	7	7	6	4	3	4	10	7	9	5	8	3	5	6	3
01:46:00	37	5	3	4	5	4	3	5	6	3	3	5	3	5	7	3	5	3	2	4	5	3	4	5	4	4	3	4	10	10	10	4	4	3	6	4	4	2	3	3	8	9	8	1	8	2	5	4	4
01:47:00	37	6	4	4	4	3	3	5	4	2	4	2	3	4	5	4	4	5	6	3	5	6	5	3	5	4	1	3	10	10	10	4	3	5	7	4	3	2	2	3	7	9	9	3	8	3	5	5	4
01:48:00	37	5	4	4	4	4	5	3	5	4	4	5	3	3	6	4	3	3	4	5	4	4	3	5	3	2	3	3	9	9	8	4	5	3	6	7	4	3	3	2	7	7	7	5	9	5	6	6	5
01:49:00	37	7	4	3	4	4	4	2	3	3	5	4	2	5	6	5	4	6	3	4	4	3	4	2	4	5	3	4	8	8	7	5	4	5	6	7	4	2	5	5	7	7	6	5	9	2	6	6	3
01:50:00	36.9	6	5	5	3	5	2	5	3	4	3	3	4	3	5	5	3	4	5	3	2	4	4	3	3	2	4	1	8	9	9	5	2	5	4	4	3	3	5	5	6	5	6	5	8	4	6	5	3
01:51:00	37	4	4	4	4	5	5	3	4	3	5	4	5	5	3	4	5	3	3	5	5	5	4	4	5	4	6	3	7	7	7	5	3	3	5	3	3	4	4	3	4	7	7	3	9	3	4	5	4
01:52:00	37	7	5	5	6	3	4	4	4	4	5	4	3	5	2	5	5	4	3	5	5	4	6	5	5	2	2	3	7	7	5	5	3	5	4	6	3	2	3	3	7	6	5	3	7	4	4	4	2
01:53:00	37	6	4	5	3	5	5	3	5	5	4	3	3	5	5	4	3	3	3	5	4	3	3	4	4	3	3	2	6	6	7	3	2	4	3	5	4	2	2	2	5	5	7	2	8	2	6	4	2
01:54:00	37	3	4	4	5	5	4	5	3	3	3	4	6	4	5	4	4	4	4	5	4	5	5	5	5	3	3	3	5	6	6	4	4	3	4	4	6	4	2	2	7	5	5	3	9	4	3	3	3
01:55:00	37	5	3	5	3	4	5	4	2	5	6	4	4	5	5	5	5	4	3	6	3	6	4	3	5	3	4	2	6	4	4	3	5	5	4	5	4	2	4	4	4	7	6	2	7	3	3	5	3
01:56:00	37	5	3	6	2	3	3	4	4	5	2	3	6	6	6	4	5	3	5	4	3	3	7	4	4	1	4	4	5	7	4	2	5	5	3	4	4	3	4	2	5	6	6	4	8	3	4	5	1
01:57:00	37	4	3	3	5	6	3	2	3	5	4	4	5	4	4	4	4	5	3	3	2	4	4	4	3	2	4	3	6	5	6	3	5	4	5	3	2	4	3	2	5	4	6	3	8	5	4	2	2
01:58:00	37	4	6	5	4	4	4	4	4	5	4	4	5	3	6	4	6	2	5	5	4	4	3	3	4	5	2	2	6	5	6	3	3	4	5	3	4	4	4	5	3	4	5	5	9	3	4	3	3
01:59:00	37	7	5	5	4	5	5	5	4	5	4	5	4	4	5	6	2	2	3	3	4	5	3	5	2	3	3	3	4	6	6	4	2	4	3	3	4	4	2	2	5	4	4	3	7	4	5	4	1
02:00:00	37	5	3	5	3	7	5	5	2	5	4	5	5	4	5	4	4	4	3	6	3	5	4	6	3	4	3	1	5	4	5	5	5	5	4	4	3	1	4	2	2	5	4	4	8	4	4	5	3
	Some	1436	1313	1137	4849	4701	4793	3623	3510	3535	2579	2620	2472	2177	2392	2254	1967	1968	1979	1885	1667	1660	1340	1280	1137	3874	4005	3946	4994	5001	4912	3581	3661	3725	4712	4639	4327	3267	3442	3616	4805	4851	4844	3483	4132	3302	4451	4422	3930
			1295.33			4781			3535			2557			2274.33			1971.33			1737.33			1252.33			3941.67			4969			3655.67			4559.33			3441.67			4833.33			3639			4267.67
						3344.3			2098.3			1120.3			837.633			534.633			300.633			-184.367			2504.97			3532.3			2218.97			3122.63			2004.97			3396.63			2202.3			2830.97
		uM TE/Ml	Fluo Rel
		100	3344.3
		50	2098.3
		25	1120.3
		12.5	837.633
		6.25	534.633
		3.125	300.633
					µM TE	*10 (dilute)	µM TE/µg GAE	µM TE/g fresh fruit	mM TE/g fresh fruit			mM TE/g fresh fruit	SD
		Liquid	Guab W1 50	2504.97	69.53	695.3	13.906	40257.9	40.2579		Guabiju water Liq	37.091	4.47862
			Guab W1 100	3532.3	102.843	1028.43	10.2843	29773	29.773		Guabiju Meth Liq	45.1413	1.82938
			Guab W2 50	2218.97	60.2561	602.561	12.0512	33924.2	33.9242
			Guab W2 100	3122.63	89.5588	895.588	8.95588	25210.8	25.2108		Guabiju water FD	54.0013	5.67527
			Guab M1 50	2004.97	53.3168	533.168	10.6634	43847.7	43.8477		Guabiju Meth FD	63.4223	3.03479
			Guab M1 100	3396.63	98.4436	984.436	9.84436	40480	40.48
			Guab M2 50	2202.3	59.7156	597.156	11.9431	46434.9	46.4349
			Guab M2 100	2830.97	80.1011	801.011	8.01011	31143.3	31.1433
		FD	Guab W1 50	4093.3	121.034	1210.34	24.2068	83707.2	83.7072
			Guab W1 100	3327.97	96.217	962.17	9.6217	33271.8	33.2718
			Guab W2 50	2242.63	61.0235	610.235	12.2047	57728.2	57.7282
			Guab W2 100	3053.3	87.3105	873.105	8.73105	41297.9	41.2979
			Guab M1 50	1574.97	39.3734	393.734	7.87468	76691.5	76.6915
			Guab M1 100	2653.3	74.34	743.4	7.434	72399.7	72.3997
			Guab M2 50	1715.63	43.9347	439.347	8.78695	60348.8	60.3488
			Guab M2 100	2347.63	64.4283	644.283	6.44283	44249.3	44.2493
[truncated: 24 more columns]

## Sheet: MTS-Prolif
MTS REPLICATE 1																Grumixama								Guabiju
	media	LPS	Gru w 1 -100	Gru W - 50	Gru M 1 - 50	Gru M 1 - 100	Gua w 1 - 50	Gua w 1 - 100	Gua M 1 - 50	Gua M 1 - 100	media	LPS				LPS-	LPS+	Gru W - 50	Gru w 1 -100	Gru M 1 - 50	Gru M 1 - 100			LPS-	LPS+	Gua w 1 - 50	Gua w 1 - 100	Gua M 1 - 50	Gua M 1 - 100
	1	2	3	4	5	6	7	8	9	10	11	12
A	88.2466	107.491	88.4536	101.637	103.54	89.7832	99.0754	91.3216	100.906	85.2952	106.467	103.906				88.2466	107.491	101.637	88.4536	103.54	89.7832			106.467	103.906	99.0754	91.3216	100.906	85.2952
B	102.442	108.808	88.0763	99.3689	102.588	86.1977	102.369	88.6616	94.5638	86.3926	87.2222	108.442				102.442	108.808	99.3689	88.0763	102.588	86.1977			87.2222	108.442	102.369	88.6616	94.5638	86.3926
C	104.491	104.052	90.3868	96.0029	103.101	114.735	99.1494	91.7589	98.2713	85.3197	106.833	102.515				104.491	104.052	96.0029	90.3868	103.101	114.735			106.833	102.515	99.1494	91.7589	98.2713	85.3197
D	102.296	102.296	88.9543	97.1003	88.0271	68.2704	97.6127	89.271	94.4416	74.5632	102.003	102.149				102.296	102.296	97.1003	88.9543	88.0271	68.2704			102.003	102.149	97.6127	89.271	94.4416	74.5632
																100.224	96.022	89.3833	91.2308	84.6564	78.9392			93.5423	96.2287	101.564	90.8322	91.6825	83.077
AVERAGE	99.3689	105.662	88.9677	98.5273	99.314	89.7466	99.5517	90.2533	97.0456	82.8927	100.631	104.253				101.464	102.29	102.29	92.2335	88.7894	94.0245			104.012	102.015	100.369	89.4802	92.932	87.7562
SD	7.48227	3.0093	1.01209	2.50258	7.53465	19.1333	2.00719	1.51729	3.12738	5.57647	9.20495	2.89342				99.7417	101.739	98.2383	91.1314	95.9532	79.8347			101.395	96.7797	94.1494	90.589	93.8607	83.4166
MTS REPLICATE 1																100.293	104.081	93.1483	84.8631	91.958	79.628			99.3284	101.188	97.0127	86.9194	99.9724	86.3096
	media	LPS	Gru w 1 -100	Gru W - 50	Gru M 1 - 50	Gru M 1 - 100	Gua w 1 - 50	Gua w 1 - 100	Gua M 1 - 50	Gua M 1 - 100	media	LPS
A															Average	99.8997	103.347	97.1462	89.4162	94.8266	86.4266		Average	100.1	101.653	98.9127	89.8542	95.8287	84.0162
B	100.224	96.022	91.2308	89.3833	84.6564	78.9392	101.564	90.8322	91.6825	83.077	93.5423	96.2287			SD	4.95423	3.90047	4.31475	2.35372	7.56154	13.8657		SD	6.71783	3.88547	2.65033	1.59431	3.42033	4.12014
C	101.464	102.29	92.2335	102.29	88.7894	94.0245	100.369	89.4802	92.932	87.7562	104.012	102.015			ANOVA W	ab	a	b	c				ANOVA W	a	a	a	b
D	99.7417	101.739	91.1314	98.2383	95.9532	79.8347	94.1494	90.589	93.8607	83.4166	101.395	96.7797			ANOVA M	A	A			AB	B		ANOVA M	A	A			A	B
	100.293	104.081	84.8631	93.1483	91.958	79.628	97.0127	86.9194	99.9724	86.3096	99.3284	101.188
AVERAGE	100.476	100.017	91.5319	96.6373	89.7997	84.2661	98.6942	90.3004	94.6119	84.7499	99.6498	98.3411			t-test		Gru 50 GAE Wvs.M		Gru 100 GAE Wvs.M				t-test			Gua 50 GAE Wvs.M		Gua 100 GAE Wvs.M
SD	0.888378	3.47088	0.609644	6.60077	5.71572	8.46282	3.98103	0.720681	1.09305	2.60903	5.44882	3.19345			p-value		0.463579		0.557291				p-value			0.0634166		0.00220672
TOTAL AVERAGE (REP 1 + REP 2)	99.9227	102.839	90.2498	97.5823	94.5568	87.0064	99.1229	90.2769	95.8287	83.8213	100.14	101.297				LPS-	LPS+	50 GAE/mL	100 GAE					LPS-	LPS+	50 GAE	100 GAE
														Average	Water	99.8997	103.347	97.1462	89.4162			Average	Water	100.1	101.653	98.9127	89.8542
															Methanol	99.8997	103.347	94.8266	86.4266				Methanol	100.1	101.653	95.8287	84.0162
Grumixama	0-	0+	50 µg GAE/mL	100 µg GAE/mL										SD	Water	4.95423	3.90047	4.31475	2.35372			SD	Water	6.71783	3.88547	2.65033	1.59431
Extracted w/ acidified water	1	1	0.98	0.9											Methanol	4.95423	3.90047	7.56154	13.8657				Methanol	6.71783	3.88547	3.42033	4.12014
Extracted w/ methanol	0.99	1	0.95	0.87
Grumixama	0-	0+	50 µg GAE/mL	100 µg GAE/mL
Extracted w/ acidified water	0.01	0.013	0.025	0.011
Extracted w/ methanol	0.01	0.016	0.0235	0.017
Guabiju	0-	0+	50 µg GAE/mL	100 µg GAE/mL
Extracted w/ acidified water	1	1	0.99	0.9
Extracted w/ methanol	0.99	1	0.96	0.84
Guabiju	0-	0+	50 µg GAE/mL	100 µg GAE/mL
Extracted w/ acidified water	0.01	0.013	0.007	0.0141
Extracted w/ methanol	0.01	0.016	0.0211	0.017

## Sheet: NO Cell work
Grumixama	0-	0+	50 µg GAE/mL	100 µg GAE/mL
Extracted w/ acidified water	0.1	23.76	11.49	11.7062
Extracted w/ methanol	-0.13	24.4875	9.36	8.4875
										Grumixama								Guabiju
Grumixama	0-	0+	50 µg GAE/mL	100 µg GAE/mL						Water		Methanol						Water		Methanol
Extracted w/ acidified water	0.113	0.316	0.5	0.2				LPS-	LPS+	W 50 GAE	W 100 GAE	M 50 GAE	M 100 GAE			LPS-	LPS+	W 50 GAE	W 100 GAE	M 50 GAE	M 100 GAE
Extracted w/ methanol	0.118	0.543	0.2	0.3			R1	0.1	23.76	11.1125	11.8625	9.4875	8.3		R1	0.1	23.76	10.7875	10.23	9.2375	9.388
							R2	-0.13	24.4875	11.8625	11.55	9.2375	8.675		R2	-0.13	24.4875	11.41	10.21	9.725	9.2625
Guabiju	0-	0+	50 µg GAE/mL	100 µg GAE/mL
Extracted w/ acidified water	0.15	23.76	11.08	10.23			Average	-0.015	24.1238	11.4875	11.7062	9.3625	8.4875		Average	-0.015	24.1238	11.0987	10.22	9.48125	9.32525
Extracted w/ methanol	-0.2	24.4875	9.49	9.36			SD	0.162635	0.51442	0.53033	0.220971	0.176777	0.265165		SD	0.162635	0.51442	0.440174	0.0141421	0.344715	0.0887419
							ANOVA W	c	a	b	b				ANOVA W	c	a	b	b
Guabiju	0-	0+	50 µg GAE/mL	100 µg GAE/mL			ANOVA M	C	A			B	B		ANOVA M	C	A			B	B
Extracted w/ acidified water	0.1	0.316	0.3	0.4
Extracted w/ methanol	0.118	0.543	0.3	0.1			t-test			Gru 50 GAE Wvs.M		Gru 100 GAE Wvs.M			t-test			Gru 50 GAE Wvs.M		Gru 100 GAE Wvs.M
							p-value			0.0329038		0.00570071			p-value			0.054867		0.00500548
	NO	NO AVERAGE	SD
Grumixama water 50 ug GAE/mL -REPLICATE 1	11.1125	11.4875	0.53033
Grumixama water 50 ug GAE/mL - REPLICATE 2	11.8625								LPS-	LPS+	50 GAE/mL	100 GAE					LPS-	LPS+	50 GAE	100 GAE
Grumixama water 100 ug GAE/mL - 1	11.8625	11.7062	0.220971				Average	Ac. Water	-0.015	24.1238	11.4875	11.7062	0.485258		Average	Water	-0.015	24.1238	11.0987	10.22
Grumixama water 100 ug GAE/mL - 2	11.55							Ac. Methanol	-0.015	24.1238	9.3625	8.4875	0.351832			Methanol	-0.015	24.1238	9.48125	9.32525
Grumixama methanol 50 ug GAE/mL - 1	9.4875	9.3625	0.176777
Grumixama methanol 50 ug GAE/mL - 2	9.2375						SD	Water	0.162635	0.51442	0.53033	0.220971			SD	Water	0.162635	0.51442	0.440174	0.0141421
Grumixama methanol 100 ug GAE/mL - 1	8.3	8.4875	0.265165					Methanol	0.162635	0.51442	0.176777	0.265165				Methanol	0.162635	0.51442	0.344715	0.0887419
Grumixama methanol 100 ug GAE/mL - 2	8.675
		NO	SD
Guabiju water 50 ug GAE/mL - 1	10.7875	11.0987	0.440174
Guabiju water 50 ug GAE/mL - 2	11.41
Guabiju water 100 ug GAE/mL - 1	10.23	10.22	0.0141421
Guabiju water 100 ug GAE/mL - 2	10.21
Guabiju methanol 50 ug GAE/mL - 1	9.2375	9.48125	0.344715
Guabiju methanol 50 ug GAE/mL - 2	9.725
Guabiju methanol 100 ug GAE/mL - 1	9.388	9.32525	0.0887419
Guabiju methanol 100 ug GAE/mL - 2	9.2625
								AVERAGE	NO
LPS	0.232	0.256	0.261	0.22	0.251	0.241	0.286	0.249571	23.6839
MEDIA	0.055	0.059	0.053	0.058	0.057	0.055	0.059	0.0565714	-0.441071

## Sheet: IL-6 Cell work
Grumixama	0-	0+	50 µg GAE/mL	100 µg GAE/mL
Extracted w/ acidified water	0.0071	1	0.6414	0.2644										Grumixama								Guabiju
Extracted w/ methanol	0.009	0.9988	0.3672	0.1467										Water		Methanol						Water		Methanol
												LPS-	LPS+	W 50 GAE	W 100 GAE	M 50 GAE	M 100 GAE			LPS-	LPS+	W 50 GAE	W 100 GAE	M 50 GAE	M 100 GAE
Grumixama	0-	0+	50 µg GAE/mL	100 µg GAE/mL							R1	0	23933.1	16850.9	6990.07	9162.92	2880.32		R1	0	23933.1	8438.89	5113.55	8529.93	2716.78
Extracted w/ acidified water	0.001	0.0077	0.0065	0.0113							R2	0	28990.8	17094.9	6612.58	10701.3	4882.04		R2	0	28990.8	10759.7	4865.44	9192.88	5343.37
Extracted w/ methanol	0.001	0.0065	0.012	0.0135
											Average	0	26461.9	16972.9	6801.33	9932.1	3881.18		Average	0	26461.9	9599.3	4989.49	8861.41	4030.08
Guabiju	0-	0+	50 µg GAE/mL	100 µg GAE/mL							SD	0	3576.29	172.547	266.927	1087.79	1415.43		SD	0	3576.29	1641.07	175.442	468.779	1857.28
Extracted w/ acidified water	0.0071	1	0.3628	0.1875							ANOVA W	d	a	b	c				ANOVA W	c	a	b	b
Extracted w/ methanol	0.009	0.9988	0.3349	0.1523							ANOVA M	D	A			B	C		ANOVA M	C	A			B	C
Guabiju	0-	0+	50 µg GAE/mL	100 µg GAE/mL							t-test			Gru 50 GAE Wvs.M		Gru 100 GAE Wvs.M			t-test			Gru 50 GAE Wvs.M		Gru 100 GAE Wvs.M
Extracted w/ acidified water	0.001	0.0077	0.012	0.0156							p-value			0.0120149		0.103167			p-value			0.603154		0.542653
Extracted w/ methanol	0.001	0.0065	0.0077	0.0102
													LPS-	LPS+	50 GAE/mL	100 GAE					LPS-	LPS+	50 GAE	100 GAE
											Average	Ac. Water	0	26461.9	16972.9	6801.33			Average	Water	0	26461.9	9599.3	4989.49
						pg/ml						Ac. Methanol	0	26461.9	9932.1	3881.18				Methanol	0	26461.9	8861.41	4030.08
	ABS average	Abs - blank	log abs	log conce	conc	conce*DF	% OF POSITIVE CONTROL	AVERAGE
Grumixama Water REP 1 - 50 ug GAE/Ml	0.416	0.356	-0.44855	2.22662	168.509	16850.9	63.6799	64.141			SD	Water	0	3576.29	172.547	266.927			SD	Water	0	3576.29	1641.07	175.442
Grumixama Water REP 2 - 50 ug GAE/Ml	0.422	0.362	-0.441291	2.23287	170.949	17094.9	64.6021					Methanol	0	3576.29	1087.79	1415.43				Methanol	0	3576.29	468.779	1857.28
Grumixama Water 1 - 100 ug GAE/Ml	0.188	0.128	-0.89279	1.84448	69.9007	6990.07	26.4156	25.7023
Grumixama Water 2 - 100 ug GAE/Ml	0.18	0.12	-0.920819	1.82037	66.1258	6612.58	24.9891
Grumixama Methanol 1 - 50 ug GAE/Ml	0.235333	0.175333	-0.756136	1.96203	91.6292	9162.92	34.6268	37.5336
Grumixama Methanol 2 - 50 ug GAE/Ml	0.27	0.21	-0.677781	2.02944	107.013	10701.3	40.4404
Grumixama Methanol 1 - 100 ug GAE/Ml	0.105667	0.0456667	-1.3404	1.45944	28.8032	2880.32	10.8848	14.667
Grumixama Methanol 2 - 100 ug GAE/Ml	0.144333	0.0843333	-1.074	1.6886	48.8204	4882.04	18.4493
Guabiju Water 1 - 50 ug GAE/Ml	0.219333	0.159333	-0.797693	1.92629	84.3889	8438.89	31.8907	36.2759
Guabiju Water 2 - 50 ug GAE/Ml	0.271333	0.211333	-0.675032	2.0318	107.597	10759.7	40.6611
Guabiju Water 1 - 100 ug GAE/Ml	0.149	0.089	-1.05061	1.70872	51.1355	5113.55	19.3242	18.8554
Guabiju Water 2 - 100 ug GAE/Ml	0.144	0.084	-1.07572	1.68712	48.6544	4865.44	18.3866
Guabiju Methanol 1 - 50 ug GAE/Ml	0.221333	0.161333	-0.792276	1.93095	85.2993	8529.93	32.2348	33.4874
Guabiju Methanol 2 - 50 ug GAE/Ml	0.236	0.176	-0.754487	1.96345	91.9288	9192.88	34.7401
Guabiju Methanol 1 - 100 ug GAE/Ml	0.102667	0.0426667	-1.36991	1.43405	27.1678	2716.78	10.2668	15.2297
Guabiju Methanol 2 - 100 ug GAE/Ml	0.153667	0.0936667	-1.02841	1.72782	53.4337	5343.37	20.1927
LPS	0.584	0.524	-0.280669	2.37104	234.984	23498.4	93.8008	102
LPS	0.622	0.562	-0.250264	2.39719	249.57	24957	94.313
LPS	0.58	0.52	-0.283997	2.36817	233.44	23344	95.2173
LPS	0.755	0.695	-0.158015	2.47655	299.603	29960.3	113.22
LPS	0.74	0.68	-0.167491	2.46839	294.032	29403.2	111.115
LPS	0.692	0.632	-0.199283	2.44105	276.088	27608.8	104.334
media	0.055	-0.005	#NUM!	#NUM!	#NUM!	#NUM!	#NUM!
media	0.052	-0.008	#NUM!	#NUM!	#NUM!	#NUM!	#NUM!	NEGATIVE
media	0.058	-0.002	#NUM!	#NUM!	#NUM!	#NUM!	#NUM!
media	0.052	-0.008	#NUM!	#NUM!	#NUM!	#NUM!	#NUM!
media	0.056	-0.004	#NUM!	#NUM!	#NUM!	#NUM!	#NUM!
media	0.061	0.001	-3	0.031828	1.07604	107.604	0.406637

## Sheet: HPLC Samples Grumix
RT (mAU)	Grumix water 280	Grumixama methanol 280	Grumixama water 340	Grumixama methanol 340
0	-0.114441	-0.067234	-0.0948906	-0.0724792
0.00666667	-0.114918	-0.0681877	-0.0939369	-0.0710487
0.0133333	-0.114441	-0.067234	-0.0925064	-0.0700951
0.02	-0.113964	-0.0662804	-0.0901222	-0.0700951
0.0266667	-0.113487	-0.0653267	-0.0886917	-0.0700951
0.0333333	-0.112534	-0.0634193	-0.087738	-0.0700951
0.04	-0.111103	-0.0610352	-0.0867844	-0.0705719
0.0466667	-0.109673	-0.0581741	-0.0863075	-0.0710487
0.0533333	-0.109196	-0.0557899	-0.0853539	-0.0715256
0.06	-0.109196	-0.0538826	-0.084877	-0.0715256
0.0666667	-0.109196	-0.0514984	-0.084877	-0.0715256
0.0733333	-0.109673	-0.0505447	-0.0858307	-0.0700951
0.08	-0.110149	-0.0505447	-0.0872612	-0.0686646
0.0866667	-0.109673	-0.0514984	-0.0882149	-0.0667572
0.0933333	-0.108242	-0.0529289	-0.0886917	-0.0658035
0.1	-0.105858	-0.0548363	-0.0886917	-0.0653267
0.106667	-0.103951	-0.0562668	-0.0891685	-0.0638962
0.113333	-0.103474	-0.0576973	-0.087738	-0.0634193
0.12	-0.103474	-0.0581741	-0.0844002	-0.0634193
0.126667	-0.103474	-0.058651	-0.0801086	-0.064373
0.133333	-0.103474	-0.0591278	-0.0777245	-0.0653267
0.14	-0.103474	-0.058651	-0.0758171	-0.0667572
0.146667	-0.102997	-0.058651	-0.0748634	-0.0681877
0.153333	-0.10252	-0.058651	-0.0748634	-0.0696182
0.16	-0.100613	-0.0581741	-0.0753403	-0.0710487
0.166667	-0.0987053	-0.0567436	-0.0758171	-0.0715256
0.173333	-0.0977516	-0.0553131	-0.0753403	-0.0710487
0.18	-0.0972748	-0.0543594	-0.0748634	-0.0691414
0.186667	-0.0972748	-0.0529289	-0.0729561	-0.0677109
0.193333	-0.0972748	-0.0514984	-0.0705719	-0.0681877
0.2	-0.0977516	-0.0500679	-0.0691414	-0.0691414
0.206667	-0.0987053	-0.0495911	-0.0691414	-0.0700951
0.213333	-0.0991821	-0.0505447	-0.0696182	-0.0710487
0.22	-0.099659	-0.0514984	-0.0700951	-0.0720024
0.226667	-0.0982285	-0.0524521	-0.0705719	-0.0724792
0.233333	-0.0963211	-0.0538826	-0.0715256	-0.0724792
0.24	-0.0953674	-0.0557899	-0.0720024	-0.0710487
0.246667	-0.0953674	-0.0572205	-0.0720024	-0.0710487
0.253333	-0.0953674	-0.0576973	-0.0720024	-0.0720024
0.26	-0.0944138	-0.0581741	-0.0724792	-0.0724792
0.266667	-0.0939369	-0.0572205	-0.0734329	-0.0724792
0.273333	-0.0939369	-0.0553131	-0.0743866	-0.0715256
0.28	-0.0944138	-0.0529289	-0.0753403	-0.0710487
0.286667	-0.0944138	-0.0505447	-0.0753403	-0.0705719
0.293333	-0.0948906	-0.0481606	-0.0753403	-0.0705719
0.3	-0.0953674	-0.04673	-0.0753403	-0.0700951
0.306667	-0.0963211	-0.0457764	-0.0758171	-0.0705719
0.313333	-0.0963211	-0.0457764	-0.0762939	-0.0710487
0.32	-0.0963211	-0.0472069	-0.0762939	-0.0710487
0.326667	-0.0958443	-0.0486374	-0.0762939	-0.0705719
0.333333	-0.0948906	-0.0495911	-0.0762939	-0.0700951
0.34	-0.0944138	-0.0495911	-0.0753403	-0.0705719
0.346667	-0.0948906	-0.0491142	-0.0739098	-0.0710487
0.353333	-0.0958443	-0.0481606	-0.0724792	-0.0720024
0.36	-0.0963211	-0.0481606	-0.0724792	-0.0729561
0.366667	-0.0967979	-0.0481606	-0.0734329	-0.0734329
0.373333	-0.0972748	-0.0481606	-0.0753403	-0.0739098
0.38	-0.0967979	-0.0481606	-0.0772476	-0.0734329
0.386667	-0.0958443	-0.0481606	-0.0786781	-0.0729561
0.393333	-0.0944138	-0.0481606	-0.0796318	-0.0710487
0.4	-0.0944138	-0.0476837	-0.0796318	-0.0686646
0.406667	-0.0948906	-0.0472069	-0.079155	-0.0667572
0.413333	-0.0963211	-0.0462532	-0.0777245	-0.064373
0.42	-0.0972748	-0.0462532	-0.0772476	-0.0619888
0.426667	-0.0987053	-0.0462532	-0.0772476	-0.0600815
0.433333	-0.0991821	-0.0462532	-0.0782013	-0.0600815
0.44	-0.0987053	-0.04673	-0.079155	-0.0610352
0.446667	-0.0982285	-0.0457764	-0.0810623	-0.0624657
0.453333	-0.0982285	-0.0452995	-0.082016	-0.0629425
0.46	-0.0987053	-0.0452995	-0.0824928	-0.064373
0.466667	-0.099659	-0.0452995	-0.0815392	-0.0653267
0.473333	-0.100613	-0.0448227	-0.0810623	-0.0658035
0.48	-0.101566	-0.0443459	-0.0805855	-0.0653267
0.486667	-0.102043	-0.043869	-0.0805855	-0.064373
0.493333	-0.103474	-0.0443459	-0.0796318	-0.0634193
0.5	-0.104904	-0.0448227	-0.0786781	-0.0619888
0.506667	-0.106812	-0.0452995	-0.079155	-0.0610352
0.513333	-0.107765	-0.0462532	-0.079155	-0.0605583
0.52	-0.108242	-0.04673	-0.0786781	-0.0600815
0.526667	-0.107765	-0.0472069	-0.0782013	-0.0581741
0.533333	-0.106812	-0.0462532	-0.0782013	-0.0562668
0.54	-0.104904	-0.0452995	-0.0786781	-0.0553131
0.546667	-0.102997	-0.0443459	-0.0782013	-0.0548363
0.553333	-0.10252	-0.0443459	-0.0777245	-0.0538826
0.56	-0.102997	-0.043869	-0.0767708	-0.0534058
0.566667	-0.104904	-0.0433922	-0.0758171	-0.0543594
0.573333	-0.106335	-0.0429153	-0.0743866	-0.0562668
0.58	-0.107288	-0.0424385	-0.0734329	-0.0581741
0.586667	-0.107288	-0.0419617	-0.0729561	-0.058651
0.593333	-0.106335	-0.0414848	-0.0724792	-0.0581741
0.6	-0.105381	-0.0414848	-0.0710487	-0.0576973
0.606667	-0.104427	-0.0419617	-0.0700951	-0.0576973
0.613333	-0.102997	-0.0424385	-0.0705719	-0.0576973
0.62	-0.101566	-0.0424385	-0.0710487	-0.0581741
0.626667	-0.101089	-0.0429153	-0.0710487	-0.0596046
0.633333	-0.101089	-0.0433922	-0.0710487	-0.0624657
0.64	-0.100613	-0.043869	-0.0705719	-0.064373
0.646667	-0.100613	-0.0443459	-0.0700951	-0.0653267
0.653333	-0.101566	-0.0448227	-0.0700951	-0.0658035
0.66	-0.102997	-0.0448227	-0.0691414	-0.0658035
0.666667	-0.103474	-0.0443459	-0.0677109	-0.0658035
0.673333	-0.103951	-0.0433922	-0.0667572	-0.0653267
0.68	-0.103474	-0.0424385	-0.0667572	-0.0648499
0.686667	-0.103951	-0.0414848	-0.0667572	-0.064373
0.693333	-0.104427	-0.041008	-0.0667572	-0.064373
0.7	-0.104427	-0.0405312	-0.067234	-0.0638962
0.706667	-0.104904	-0.0395775	-0.0681877	-0.0638962
0.713333	-0.105858	-0.038147	-0.0696182	-0.0638962
0.72	-0.106812	-0.0367165	-0.0700951	-0.064373
0.726667	-0.106812	-0.0352859	-0.0705719	-0.0658035
0.733333	-0.105858	-0.0343323	-0.0705719	-0.0667572
0.74	-0.105858	-0.0338554	-0.0705719	-0.0667572
0.746667	-0.106335	-0.0338554	-0.0700951	-0.0662804
0.753333	-0.106812	-0.0343323	-0.0686646	-0.0653267
0.76	-0.106812	-0.0348091	-0.0681877	-0.064373
0.766667	-0.107288	-0.0357628	-0.0677109	-0.0624657
0.773333	-0.108719	-0.0357628	-0.067234	-0.0619888
0.78	-0.110149	-0.0352859	-0.067234	-0.061512
0.786667	-0.110626	-0.0352859	-0.0681877	-0.061512
0.793333	-0.110149	-0.0357628	-0.0696182	-0.061512
0.8	-0.109673	-0.0371933	-0.0715256	-0.061512
0.806667	-0.107765	-0.038147	-0.0720024	-0.061512
0.813333	-0.105381	-0.0376701	-0.0720024	-0.0605583
0.82	-0.103951	-0.038147	-0.0705719	-0.0605583
0.826667	-0.102997	-0.0386238	-0.0696182	-0.0600815
0.833333	-0.102997	-0.038147	-0.0681877	-0.0596046
0.84	-0.10252	-0.0367165	-0.067234	-0.0581741
0.846667	-0.102997	-0.0352859	-0.067234	-0.0572205
0.853333	-0.103951	-0.0348091	-0.0686646	-0.0567436
0.86	-0.104427	-0.0348091	-0.0700951	-0.0557899
0.866667	-0.104904	-0.0338554	-0.0715256	-0.0538826
0.873333	-0.106335	-0.0324249	-0.0734329	-0.0514984
0.88	-0.108719	-0.0319481	-0.0743866	-0.0491142
0.886667	-0.111103	-0.0324249	-0.0748634	-0.0481606
0.893333	-0.11301	-0.0324249	-0.0743866	-0.0472069
0.9	-0.114441	-0.0324249	-0.0743866	-0.0472069
0.906667	-0.113964	-0.0319481	-0.0734329	-0.0481606
0.913333	-0.112057	-0.0314713	-0.0715256	-0.0495911
0.92	-0.108719	-0.0300407	-0.0691414	-0.0514984
0.926667	-0.105858	-0.0281334	-0.067234	-0.0519753
0.933333	-0.102997	-0.026226	-0.0662804	-0.0519753
0.94	-0.100136	-0.0252724	-0.0662804	-0.0505447
0.946667	-0.0977516	-0.0238419	-0.0667572	-0.0495911
0.953333	-0.0977516	-0.0228882	-0.0677109	-0.0491142
0.96	-0.0991821	-0.0228882	-0.0686646	-0.0495911
0.966667	-0.101566	-0.0243187	-0.0686646	-0.0505447
0.973333	-0.103951	-0.0252724	-0.0686646	-0.0514984
0.98	-0.105858	-0.026226	-0.0677109	-0.0519753
0.986667	-0.107288	-0.0267029	-0.0667572	-0.0519753
0.993333	-0.107288	-0.0271797	-0.0648499	-0.0519753
1	-0.106335	-0.0267029	-0.0638962	-0.0510216
1.00667	-0.104427	-0.0257492	-0.0634193	-0.0495911
1.01333	-0.10252	-0.0243187	-0.0634193	-0.0491142
1.02	-0.100613	-0.0228882	-0.0629425	-0.0500679
1.02667	-0.0982285	-0.0219345	-0.0634193	-0.0505447
1.03333	-0.0944138	-0.0214577	-0.0638962	-0.0514984
1.04	-0.0882149	-0.0214577	-0.0634193	-0.0524521
1.04667	-0.0762939	-0.0219345	-0.0619888	-0.0534058
1.05333	-0.0576973	-0.023365	-0.058651	-0.0538826
1.06	-0.0305176	-0.0252724	-0.0543594	-0.0534058
1.06667	0.00667572	-0.0276566	-0.0486374	-0.0524521
1.07333	0.0538826	-0.0309944	-0.0405312	-0.0514984
1.08	0.11301	-0.0329018	-0.0314713	-0.0495911
1.08667	0.184536	-0.0333786	-0.0195503	-0.0472069
1.09333	0.273705	-0.0319481	-0.00476837	-0.0448227
1.1	0.391006	-0.0295639	0.0143051	-0.043869
1.10667	0.561237	-0.0252724	0.041008	-0.0443459
1.11333	0.819683	-0.020504	0.0801086	-0.0448227
1.12	1.20401	-0.0157356	0.137329	-0.0448227
1.12667	1.74379	-0.0104904	0.216007	-0.0433922
1.13333	2.44665	-0.00524521	0.319004	-0.0414848
1.14	3.29208	-0.000953674	0.443935	-0.038147
1.14667	4.22525	0.0038147	0.583649	-0.0343323
1.15333	5.16462	0.00905991	0.7267	-0.0314713
1.16	6.01912	0.0152588	0.858784	-0.0295639
1.16667	6.70958	0.0214577	0.968933	-0.0286102
1.17333	7.18641	0.0276566	1.04809	-0.0290871
1.18	7.43818	0.0333786	1.09386	-0.0290871
1.18667	7.48777	0.038147	1.1096	-0.0290871
1.19333	7.38573	0.0419617	1.10245	-0.0281334
1.2	7.1888	0.043869	1.07956	-0.0281334
1.20667	6.95324	0.0443459	1.04952	-0.0281334
1.21333	6.72388	0.043869	1.01948	-0.0276566
1.22	6.5279	0.0443459	0.994682	-0.0271797
1.22667	6.37484	0.0448227	0.976086	-0.0257492
1.23333	6.26564	0.0462532	0.963211	-0.0247955
1.24	6.19793	0.0481606	0.956059	-0.0238419
1.24667	6.16646	0.0505447	0.953197	-0.0238419
1.25333	6.15978	0.0529289	0.953197	-0.0247955
1.26	6.16503	0.0567436	0.954151	-0.0252724
1.26667	6.16837	0.0619888	0.955105	-0.026226
1.27333	6.16169	0.0705719	0.955105	-0.026226
1.28	6.13689	0.0829697	0.953674	-0.0252724
1.28667	6.08778	0.100613	0.950336	-0.0219345
1.29333	6.01149	0.123978	0.944138	-0.0162125
1.3	5.90944	0.153542	0.933647	-0.00953674
1.30667	5.79262	0.190735	0.919819	-0.00238419
1.31333	5.67675	0.236034	0.90456	0.00572205
1.32	5.58901	0.293255	0.891209	0.0166893
1.32667	5.57089	0.367641	0.883102	0.0309944
1.33333	5.69057	0.468731	0.886917	0.0510216
1.34	6.04248	0.609875	0.907898	0.0786781
1.34667	6.74629	0.814915	0.953197	0.115871
1.35333	7.9298	1.11628	1.02901	0.162601
1.36	9.7084	1.55258	1.14202	0.217915
1.36667	12.1617	2.16579	1.2989	0.281811
1.37333	15.3208	2.99549	1.50681	0.352383
1.38	19.1598	4.07743	1.77336	0.425339
1.38667	23.6001	5.4431	2.10667	0.494003
1.39333	28.5263	7.11441	2.51055	0.544071
1.4	33.8116	9.10234	2.98262	0.552654
1.40667	39.3496	11.4083	3.50857	0.484943
1.41333	45.0716	14.0285	4.0493	0.299931
1.42	50.9639	16.9663	4.52232	-0.0371933
1.42667	57.0631	20.2379	4.77028	-0.520229
1.43333	63.4971	23.9043	4.60529	-1.05762
1.44	70.6129	28.1634	3.95632	-1.45292
1.44667	79.0648	33.4201	3.02744	-1.46294
1.45333	89.6683	40.2379	2.32458	-0.920296
1.46	103.018	49.1042	2.44999	0.186443
1.46667	119.263	60.1583	3.84951	1.72997
1.47333	138.146	73.1621	6.65379	3.5038
1.48	159.106	87.707	10.6578	5.26428
1.48667	181.258	103.343	15.3704	6.76966
1.49333	203.495	119.553	20.1063	7.87544
1.5	224.888	135.833	24.2414	8.59213
1.50667	244.96	151.966	27.4754	9.03845
1.51333	263.577	168.054	29.9025	9.33552
1.52	280.671	184.178	31.8265	9.55534
1.52667	296.194	200.186	33.5336	9.73654
1.53333	310.221	215.855	35.1977	9.90868
1.54	322.952	231.16	36.8662	10.0994
1.54667	334.654	246.246	38.4684	10.3393
1.55333	345.634	261.268	39.8793	10.6554
1.56	356.193	276.282	41.0066	11.0636
1.56667	366.521	291.188	41.8339	11.5619
1.57333	376.627	305.665	42.3985	12.1346
1.58	386.403	319.195	42.7685	12.7573
1.58667	395.768	331.238	43.0374	13.4039
1.59333	404.832	341.558	43.3087	14.0572
1.6	414.034	350.537	43.6668	14.7166
1.60667	424.173	359.363	44.1608	15.4037
1.61333	436.326	369.973	44.8089	16.1648
1.62	451.673	384.78	45.6195	17.065
1.62667	471.371	406.181	46.6123	18.1766
1.63333	496.529	435.81	47.8268	19.5384
1.64	528.23	473.451	49.3307	21.1205
1.64667	567.466	516.282	51.2166	22.831
1.65333	615.006	559.498	53.6184	24.5218
1.66	671.342	598.191	56.7417	25.9867
1.66667	736.457	629.048	60.8492	26.988
1.67333	809.042	651.093	66.1101	27.3547
1.68	885.623	666.07	72.3882	27.0696
1.68667	960.515	678.347	79.1802	26.2408
1.69333	1026.74	692.927	85.7787	25.0401
1.7	1077.43	712.018	91.5008	23.6821
1.70667	1107.32	733.299	95.8319	22.3956
1.71333	1113.97	751.545	98.4955	21.3532
1.72	1098.25	761.475	99.5021	20.6208
1.72667	1063.74	759.457	99.1092	20.1783
1.73333	1015.98	744.327	97.6839	19.969
1.74	961.382	718.32	95.5338	19.9208
1.74667	905.754	686.801	92.8254	19.9604
1.75333	853.28	655.825	89.642	20.0181
1.76	806.473	629.398	86.0996	20.0348
1.76667	766.74	608.672	82.4151	19.9642
1.77333	734.553	592.887	78.8555	19.773
1.78	709.372	580.507	75.635	19.4516
1.78667	689.866	569.922	72.8645	19.0163
1.79333	674.433	559.946	70.5624	18.5061
1.8	661.596	549.998	68.7017	17.9682
1.80667	650.137	539.841	67.2412	17.4513
1.81333	639.075	529.19	66.1345	17.0002
1.82	627.649	517.527	65.3319	16.6469
1.82667	615.34	504.22	64.7831	16.4018
1.83333	601.906	488.823	64.4336	16.252
1.84	587.401	471.358	64.2285	16.1729
1.84667	572.142	452.406	64.1093	16.1371
1.85333	556.63	433	64.0178	16.1252
1.86	541.431	414.368	63.8976	16.13
1.86667	527.096	397.679	63.6997	16.1576
1.87333	514.116	383.868	63.3855	16.2277
1.88	502.942	373.603	62.9377	16.3693
1.88667	494.042	367.375	62.3693	16.6183
1.89333	487.973	365.643	61.727	17.0193
1.9	485.447	369.002	61.0957	17.6344
1.90667	487.409	378.35	60.5974	18.5733
1.91333	495.123	395.103	60.3995	20.0744
1.92	510.337	421.594	60.7343	22.6812
1.92667	535.541	461.861	61.9335	27.2717
1.93333	574.469	523.491	64.467	34.4577
1.94	633.255	621.279	68.9235	43.7255
1.94667	722.31	777.644	75.8653	53.4039
1.95333	855.865	1009.26	85.5308	61.5821
1.96	1044.96	1308.49	97.5914	66.895
1.96667	1288.66	1642.46	111.208	68.4762
1.97333	1573.15	1972.6	125.381	66.0233
1.98	1878.52	2272.85	139.27	60.3118
1.98667	2183.74	2527.84	152.289	53.1306
1.99333	2465.93	2729.25	164.105	46.3052
2	2704.66	2881.04	174.593	40.7715
2.00667	2889.12	3000.29	183.581	36.6073
2.01333	3017.75	3103.32	190.39	33.5732
2.02	3086.96	3184.21	193.702	31.4484
2.02667	3084.33	3213.16	192.127	30.1027
2.03333	2998.3	3160.88	185.041	29.4724
2.04	2830.9	3022.72	172.976	29.5167
2.04667	2600.18	2819.04	157.414	30.1595
2.05333	2332.08	2576.7	140.4	31.2424
2.06	2055.26	2320.7	124.111	32.5117
2.06667	1799.43	2077.82	110.322	33.6723
2.07333	1587.95	1870.92	99.9117	34.4644
2.08	1429.04	1708.5	92.7892	34.7219
2.08667	1315.2	1583.74	88.2697	34.399
2.09333	1232.53	1485.36	85.5656	33.5784
2.1	1169.42	1405.55	84.0464	32.4521
2.10667	1118.48	1339.55	83.2734	31.2524
2.11333	1075.38	1284.11	82.9496	30.1728
2.12	1037.82	1237.05	82.87	29.3264
2.12667	1004.88	1197.52	82.8938	28.7571
2.13333	976.768	1166.22	82.9268	28.4719
2.14	954.57	1145.46	82.9034	28.4581
2.14667	939.984	1138.75	82.7789	28.6889
2.15333	935.002	1150	82.5291	29.1204
2.16	941.488	1182.39	82.149	29.6922
2.16667	960.715	1237.16	81.6555	30.3292
2.17333	992.938	1312.67	81.0809	30.9539
2.18	1037.1	1404.17	80.4729	31.5018
2.18667	1090.77	1504.31	79.8759	31.9324
2.19333	1150.31	1604.54	79.3238	32.2366
2.2	1211.37	1696.76	78.8312	32.4321
2.20667	1269.34	1775	78.393	32.5541
2.21333	1319.87	1836.26	77.9886	32.6462
2.22	1359.17	1880.46	77.5852	32.7468
2.22667	1384.21	1909.4	77.1432	32.8808
2.23333	1392.9	1925.37	76.6244	33.061
2.24	1384.21	1929.79	75.9974	33.2866
2.24667	1358.28	1922.76	75.2459	33.5517
2.25333	1316.53	1903.22	74.3718	33.8502
2.26	1261.64	1869.8	73.3953	34.1811
2.26667	1197.33	1821.92	72.3515	34.5483
2.27333	1127.89	1760.6	71.2905	34.9565
2.28	1057.62	1688.7	70.2648	35.4104
2.28667	990.283	1610.61	69.325	35.9049
2.29333	928.741	1531.38	68.5062	36.4223
2.3	874.805	1455.93	67.8296	36.9263
2.30667	829.278	1388.22	67.2989	37.3712
2.31333	792.15	1330.91	66.9031	37.7035
2.32	762.897	1285.2	66.6156	37.8757
2.32667	740.746	1251.09	66.4024	37.8542
2.33333	724.848	1227.74	66.2231	37.6253
2.34	714.392	1213.86	66.0362	37.1976
2.34667	708.645	1207.97	65.8026	36.6006
2.35333	706.96	1208.63	65.486	35.8758
2.36	708.754	1214.48	65.0563	35.0733
2.36667	713.477	1224.29	64.4875	34.2364
2.37333	720.593	1236.83	63.7641	33.4029
2.38	729.547	1250.83	62.881	32.6004
2.38667	739.754	1264.92	61.8439	31.8451
2.39333	750.609	1277.76	60.6737	31.1441
2.4	761.518	1288.09	59.3996	30.4961
2.40667	771.915	1294.91	58.0621	29.8972
2.41333	781.293	1297.61	56.7055	29.3393
2.42	789.205	1295.98	55.3761	28.8143
2.42667	795.266	1290.16	54.1158	28.3136
2.43333	799.141	1280.5	52.9585	27.8301
2.44	800.537	1267.38	51.929	27.3623
2.44667	799.211	1251.03	51.0416	26.9094
2.45333	794.998	1231.51	50.3044	26.4754
2.46	787.847	1208.74	49.7184	26.0682
2.46667	777.845	1182.6	49.2792	25.6987
2.47333	765.225	1153.11	48.9821	25.3839
2.48	750.357	1120.57	48.8219	25.1451
2.48667	733.723	1085.59	48.7924	25.0068
2.49333	715.889	1049.14	48.8877	24.9944
2.5	697.464	1012.41	49.1061	25.1317
2.50667	679.062	976.706	49.449	25.434
2.51333	661.286	943.272	49.9187	25.9023
2.52	644.689	913.202	50.5147	26.5241
2.52667	629.742	887.331	51.2352	27.2694
2.53333	616.789	866.164	52.0716	28.0995
2.54	606.034	849.869	53.0062	28.9698
2.54667	597.519	838.297	54.009	29.84
2.55333	591.133	831.041	55.0423	30.6807
2.56	586.63	827.517	56.066	31.476
2.56667	583.671	827.058	57.0402	32.2261
2.57333	581.878	829.045	57.9324	32.9423
2.58	580.896	833.013	58.7158	33.6409
2.58667	580.465	838.725	59.3743	34.3347
2.59333	580.501	846.185	59.9027	35.0275
2.6	581.193	855.619	60.3023	35.7075
2.60667	583.086	867.401	60.5798	36.3479
2.61333	587.09	881.944	60.7448	36.9091
2.62	594.366	899.56	60.8068	37.3497
2.62667	606.04	920.269	60.7734	37.6282
2.63333	622.79	943.606	60.6494	37.7121
2.64	644.471	968.477	60.4324	37.5834
2.64667	669.974	993.145	60.1187	37.2443
2.65333	697.426	1015.42	59.6995	36.7131
2.66	724.699	1032.98	59.1679	36.0203
2.66667	750.044	1043.88	58.5203	35.2068
2.67333	772.562	1046.91	57.7583	34.3189
2.68	792.275	1041.98	56.8895	33.402
2.68667	809.744	1030.08	55.9206	32.4936
2.69333	825.403	1013.07	54.863	31.6243
2.7	838.914	993.213	53.7243	30.8137
2.70667	848.875	972.606	52.5117	30.0741
2.71333	853.023	952.749	51.2328	29.4108
2.72	848.868	934.287	49.8967	28.8234
2.72667	834.513	917.026	48.5168	28.3093
2.73333	809.321	900.21	47.1115	27.8649
2.74	774.213	882.925	45.7048	27.4892
2.74667	731.499	864.519	44.3244	27.1816
2.75333	684.359	844.921	42.9997	26.9418
2.76	636.206	824.737	41.7571	26.7663
2.76667	590.114	805.146	40.6165	26.6519
2.77333	548.437	787.632	39.5942	26.5918
2.78	512.65	773.642	38.6977	26.5737
2.78667	483.384	764.298	37.9272	26.5789
2.79333	460.586	760.215	37.2758	26.5875
2.8	443.75	761.456	36.7322	26.5784
2.80667	432.135	767.609	36.2825	26.5312
2.81333	424.917	777.923	35.9092	26.4273
2.82	421.299	791.451	35.5949	26.2556
2.82667	420.565	807.197	35.3236	26.0091
2.83333	422.108	824.226	35.0819	25.6877
2.84	425.425	841.75	34.8573	25.2957
2.84667	430.097	859.158	34.6398	24.8427
2.85333	435.762	876.023	34.4234	24.3425
2.86	442.1	892.077	34.2035	23.8094
2.86667	448.81	907.166	33.9785	23.2582
2.87333	455.6	921.184	33.7481	22.7032
2.88	462.183	934.027	33.5131	22.1591
2.88667	468.281	945.553	33.2761	21.637
2.89333	473.651	955.572	33.0429	21.1449
2.9	478.092	963.856	32.8183	20.6895
2.90667	481.446	970.174	32.6085	20.2742
2.91333	483.614	974.335	32.4187	19.9022
2.92	484.544	976.239	32.2547	19.5761
2.92667	484.223	975.906	32.1221	19.2957
2.93333	482.664	973.506	32.0234	19.0597
2.94	479.905	969.359	31.9605	18.8661
2.94667	476.01	963.9	31.9324	18.714
2.95333	471.064	957.658	31.939	18.6033
2.96	465.187	951.227	31.9819	18.5313
2.96667	458.545	945.242	32.0606	18.4951
2.97333	451.362	940.351	32.177	18.4932
2.98	443.906	937.211	32.3319	18.5246
2.98667	436.49	936.5	32.5251	18.5885
2.99333	429.462	938.916	32.7554	18.6796
3	423.196	945.152	33.0186	18.7931
3.00667	418.063	955.861	33.3076	18.9233
3.01333	414.409	971.613	33.617	19.0644
3.02	412.529	992.832	33.9403	19.207
3.02667	412.65	1019.69	34.2708	19.3429
3.03333	414.897	1052.05	34.6022	19.4635
3.04	419.281	1089.34	34.9288	19.5608
3.04667	425.688	1130.64	35.2464	19.628
3.05333	433.895	1174.64	35.5482	19.6595
3.06	443.596	1219.8	35.8291	19.6514
3.06667	454.429	1264.46	36.0818	19.6023
3.07333	466.015	1307.02	36.2997	19.5127
3.08	477.991	1346.12	36.4738	19.3853
3.08667	490.035	1380.76	36.5944	19.2227
3.09333	501.88	1410.37	36.654	19.0315
3.1	513.299	1434.81	36.6435	18.8169
3.10667	524.089	1454.33	36.5582	18.5847
3.11333	534.047	1469.43	36.3951	18.3401
3.12	542.956	1480.72	36.1562	18.0888
3.12667	550.574	1488.76	35.8462	17.8361
3.13333	556.632	1493.96	35.4724	17.5858
3.14	560.863	1496.48	35.0442	17.343
3.14667	563.034	1496.24	34.5731	17.1118
3.15333	562.979	1492.94	34.0686	16.8972
3.16	560.627	1486.15	33.5426	16.7031
3.16667	556.023	1475.41	33.0052	16.5339
3.17333	549.329	1460.35	32.4674	16.3927
3.18	540.818	1440.75	31.9366	16.284
3.18667	530.85	1416.66	31.4217	16.2106
3.19333	519.842	1388.38	30.93	16.1757
3.2	508.228	1356.45	30.4699	16.1824
3.20667	496.43	1321.6	30.0484	16.2334
3.21333	484.825	1284.7	29.6726	16.3298
3.22	473.725	1246.63	29.3498	16.47
3.22667	463.358	1208.27	29.088	16.6492
3.23333	453.854	1170.37	28.8954	16.8571
3.24	445.247	1133.51	28.7776	17.0794
3.24667	437.485	1098.12	28.7352	17.2987
3.25333	430.444	1064.49	28.7652	17.4971
3.26	423.956	1032.74	28.8591	17.6544
3.26667	417.839	1002.89	29.0041	17.7555
3.27333	411.927	974.892	29.1796	17.7903
3.28	406.097	948.647	29.3641	17.7555
3.28667	400.284	924.088	29.5372	17.6539
3.29333	394.472	901.155	29.6845	17.4932
3.3	388.684	879.813	29.7966	17.2858
3.30667	382.957	860.046	29.8715	17.0474
3.31333	377.308	841.844	29.9139	16.7928
3.32	371.725	825.18	29.9339	16.5367
3.32667	366.149	809.988	29.9401	16.293
3.33333	360.487	796.152	29.9382	16.0732
3.34	354.628	783.487	29.9282	15.8858
3.34667	348.459	771.754	29.9048	15.7399
3.35333	341.896	760.664	29.8567	15.6417
3.36	334.906	749.915	29.7709	15.5959
3.36667	327.516	739.209	29.6354	15.6031
3.37333	319.809	728.293	29.4452	15.6617
3.38	311.914	716.981	29.2034	15.7685
3.38667	303.986	705.174	28.9187	15.9187
3.39333	296.197	692.866	28.6078	16.1085
3.4	288.713	680.14	28.2917	16.335
3.40667	281.673	667.157	27.9946	16.5982
3.41333	275.192	654.134	27.7386	16.8986
3.42	269.353	641.325	27.5416	17.2391
3.42667	264.212	628.998	27.4205	17.6201
3.43333	259.798	617.426	27.39	18.0402
3.44	256.118	606.875	27.4601	18.4941
3.44667	253.17	597.606	27.6361	18.9753
3.45333	250.939	589.878	27.9188	19.4798
3.46	249.414	583.973	28.3046	20.0057
3.46667	248.595	580.235	28.7843	20.5607
3.47333	248.507	579.119	29.346	21.1611
3.48	249.216	581.248	29.9773	21.8391
3.48667	250.849	587.457	30.6702	22.6402
3.49333	253.621	598.813	31.425	23.6163
3.5	257.846	616.578	32.2566	24.8222
3.50667	263.959	642.059	33.1984	26.3028
3.51333	272.5	676.387	34.3003	28.0862
3.52	284.089	720.255	35.6255	30.1752
3.52667	299.37	773.749	37.2438	32.5394
3.53333	318.93	836.315	39.2208	35.1181
3.54	343.182	906.857	41.6031	37.8275
3.54667	372.267	983.944	44.404	40.5717
3.55333	405.998	1066.06	47.6003	43.2534
3.56	443.869	1151.86	51.1312	45.7845
3.56667	485.137	1240.32	54.915	48.0957
3.57333	528.942	1330.72	58.8579	50.1375
3.58	574.431	1422.55	62.8729	51.8794
3.58667	620.856	1515.32	66.8926	53.3051
3.59333	667.608	1608.44	70.8685	54.409
3.6	714.17	1701.11	74.7666	55.1915
3.60667	760.016	1792.19	78.5537	55.654
3.61333	804.488	1880.21	82.1834	55.8023
3.62	846.728	1963.39	85.5842	55.6479
3.62667	885.699	2039.78	88.6569	55.2068
3.63333	920.265	2107.46	91.2881	54.502
3.64	949.335	2164.82	93.3657	53.5631
3.64667	972.012	2210.86	94.7962	52.4244
3.65333	987.732	2245.3	95.521	51.1265
3.66	996.335	2268.6	95.5272	49.7093
3.66667	998.054	2281.81	94.8467	48.2125
3.67333	993.434	2286.36	93.5493	46.6723
3.68	983.22	2283.82	91.7258	45.1212
3.68667	968.235	2275.6	89.4752	43.5872
3.69333	949.299	2262.75	86.8917	42.0947
3.7	927.16	2246.09	84.0602	40.6632
3.70667	902.475	2226.12	81.0471	39.3105
3.71333	875.79	2203.08	77.9037	38.0502
3.72	847.561	2177.05	74.667	36.8948
3.72667	818.179	2148.05	71.3654	35.8524
3.73333	787.991	2116.09	68.0213	34.9283
3.74	757.311	2081.17	64.6558	34.1268
3.74667	726.427	2043.38	61.2912	33.4482
3.75333	695.611	2002.89	57.951	32.8894
3.76	665.133	1959.97	54.6627	32.4445
3.76667	635.255	1914.99	51.4565	32.1045
3.77333	606.225	1868.32	48.3618	31.8565
3.78	578.266	1820.41	45.4068	31.683
3.78667	551.578	1771.69	42.6149	31.5638
3.79333	526.335	1722.57	40.0043	31.4775
3.8	502.684	1673.46	37.5881	31.4026
3.80667	480.738	1624.75	35.3746	31.3187
3.81333	460.566	1576.81	33.3633	31.2066
3.82	442.198	1529.96	31.5504	31.0502
3.82667	425.621	1484.54	29.9277	30.8366
3.83333	410.788	1440.83	28.4858	30.5586
3.84	397.614	1399.15	27.2112	30.2114
3.84667	385.982	1359.71	26.0906	29.7933
3.85333	375.742	1322.73	25.1069	29.3055
3.86	366.724	1288.33	24.2438	28.7514
3.86667	358.748	1256.59	23.4861	28.1363
3.87333	351.627	1227.52	22.8186	27.4658
3.88	345.178	1201.01	22.2287	26.7482
3.88667	339.222	1176.87	21.7032	25.99
3.89333	333.597	1154.82	21.2312	25.2018
3.9	328.157	1134.5	20.8011	24.394
3.90667	322.783	1115.5	20.4048	23.5786
3.91333	317.378	1097.34	20.0357	22.7666
3.92	311.872	1079.55	19.6872	21.9669
3.92667	306.218	1061.67	19.3543	21.1887
3.93333	300.389	1043.31	19.0339	20.4401
3.94	294.382	1024.1	18.7235	19.7287
3.94667	288.21	1003.78	18.4226	19.0587
3.95333	281.9	982.172	18.1298	18.4321
3.96	275.491	959.222	17.8447	17.8504
3.96667	269.026	934.957	17.5676	17.3135
3.97333	262.555	909.49	17.2992	16.8204
3.98	256.129	883.014	17.0403	16.3689
3.98667	249.799	855.787	16.7909	15.9569
3.99333	243.612	828.112	16.5505	15.584
4	237.616	800.312	16.3193	15.2483
4.00667	231.85	772.708	16.098	14.9488
4.01333	226.347	745.605	15.8868	14.6842
4.02	221.139	719.279	15.686	14.4553
4.02667	216.25	693.965	15.4958	14.2622
4.03333	211.695	669.848	15.3165	14.1034
4.04	207.479	647.051	15.151	13.9799
4.04667	203.597	625.637	15.0003	13.8922
4.05333	200.037	605.614	14.8664	13.8397
4.06	196.774	586.949	14.7495	13.8211
4.06667	193.779	569.577	14.6546	13.8302
4.07333	191.014	553.407	14.5836	13.8617
4.08	188.444	538.328	14.5373	13.9065
4.08667	186.034	524.23	14.5178	13.9551
4.09333	183.762	511.013	14.5273	13.9933
4.1	181.61	498.586	14.5659	14.0104
4.10667	179.573	486.873	14.6322	13.9966
4.11333	177.653	475.807	14.7233	13.9456
4.12	175.854	465.336	14.8349	13.8526
4.12667	174.18	455.42	14.9608	13.7186
4.13333	172.628	446.031	15.0948	13.5465
4.14	171.185	437.147	15.2287	13.34
4.14667	169.822	428.748	15.358	13.1049
4.15333	168.506	420.813	15.4767	12.8489
4.16	167.195	413.322	15.5816	12.579
4.16667	165.848	406.256	15.6713	12.3014
4.17333	164.43	399.596	15.7471	12.0249
4.18	162.914	393.322	15.8095	11.755
4.18667	161.29	387.418	15.8596	11.4961
4.19333	159.563	381.87	15.9001	11.2519
4.2	157.753	376.679	15.9321	11.0245
4.20667	155.889	371.851	15.954	10.8151
4.21333	154.008	367.403	15.9636	10.6235
4.22	152.15	363.359	15.9554	10.4499
4.22667	150.35	359.751	15.9249	10.2959
4.23333	148.639	356.614	15.8663	10.1609
4.24	147.044	353.984	15.7752	10.0451
4.24667	145.584	351.893	15.6465	9.94968
4.25333	144.274	350.367	15.48	9.8753
4.26	143.126	349.418	15.2783	9.82332
4.26667	142.148	349.045	15.0466	9.79567
4.27333	141.347	349.236	14.7915	9.79471
4.28	140.728	349.961	14.5202	9.82237
4.28667	140.291	351.183	14.2407	9.88245
4.29333	140.036	352.856	13.9627	9.98116
4.3	139.956	354.931	13.6952	10.1233
4.30667	140.042	357.369	13.4463	10.3135
4.31333	140.282	360.142	13.2208	10.56
4.32	140.66	363.238	13.0253	10.8728
4.32667	141.163	366.667	12.8636	11.26
4.33333	141.781	370.469	12.7406	11.7288
4.34	142.508	374.709	12.6595	12.2852
4.34667	143.339	379.47	12.6247	12.9323
4.35333	144.281	384.846	12.6419	13.6695
4.36	145.345	390.916	12.7172	14.4873
4.36667	146.54	397.737	12.8574	15.3675
4.37333	147.878	405.319	13.0692	16.2873
4.38	149.365	413.613	13.3586	17.2181
4.38667	150.998	422.5	13.7291	18.1293
4.39333	152.761	431.797	14.183	18.9915
4.4	154.624	441.269	14.7176	19.7773
4.40667	156.547	450.652	15.327	20.4668
4.41333	158.473	459.671	16.0003	21.0481
4.42	160.338	468.063	16.7251	21.5163
4.42667	162.079	475.604	17.4837	21.8692
4.43333	163.638	482.113	18.2595	22.1114
4.44	164.966	487.474	19.0382	22.2516
4.44667	166.031	491.636	19.8097	22.2983
4.45333	166.82	494.616	20.5655	22.2592
4.46	167.337	496.489	21.3051	22.1415
4.46667	167.605	497.389	22.0318	21.9531
4.47333	167.655	497.485	22.7513	21.7009
4.48	167.52	496.969	23.4656	21.3909
4.48667	167.234	496.036	24.1728	21.0276
4.49333	166.819	494.856	24.8685	20.6194
4.5	166.287	493.562	25.5408	20.174
4.50667	165.637	492.235	26.1717	19.7005
4.51333	164.853	490.9	26.7386	19.2075
4.52	163.912	489.524	27.2202	18.7011
4.52667	162.787	488.026	27.596	18.1899
4.53333	161.45	486.291	27.8478	17.6806
4.54	159.88	484.19	27.9651	17.1814
4.54667	158.065	481.597	27.9441	16.6974
4.55333	156.001	478.396	27.7867	16.2315
4.56	153.701	474.496	27.5016	15.7881
4.56667	151.187	469.84	27.101	15.3713
4.57333	148.491	464.404	26.6032	14.9822
4.58	145.652	458.202	26.0234	14.6208
4.58667	142.711	451.285	25.3758	14.2884
4.59333	139.711	443.73	24.6763	13.9871
4.6	136.695	435.643	23.9391	13.7162
4.60667	133.704	427.144	23.1762	13.4754
4.61333	130.774	418.366	22.397	13.2637
4.62	127.936	409.445	21.6098	13.0811
4.62667	125.216	400.509	20.824	12.9266
4.63333	122.636	391.678	20.0472	12.7978
4.64	120.212	383.06	19.2857	12.6929
4.64667	117.956	374.745	18.5466	12.6109
4.65333	115.874	366.805	17.8375	12.5489
4.66	113.968	359.292	17.1638	12.5051
4.66667	112.239	352.237	16.53	12.475
4.67333	110.683	345.654	15.9388	12.455
4.68	109.294	339.544	15.3923	12.4397
4.68667	108.064	333.894	14.8911	12.4249
4.69333	106.979	328.682	14.4362	12.4049
4.7	106.029	323.876	14.0257	12.3768
4.70667	105.2	319.441	13.6585	12.3372
4.71333	104.482	315.341	13.3328	12.2833
4.72	103.863	311.539	13.0463	12.2142
4.72667	103.335	308.004	12.7974	12.1293
4.73333	102.888	304.704	12.5809	12.0301
4.74	102.517	301.611	12.3944	11.9157
4.74667	102.212	298.697	12.2342	11.7865
4.75333	101.968	295.939	12.0969	11.6434
4.76	101.774	293.312	11.9772	11.4889
4.76667	101.623	290.789	11.8704	11.3225
4.77333	101.506	288.344	11.7722	11.1461
4.78	101.413	285.953	11.6806	10.9606
4.78667	101.335	283.594	11.5919	10.767
4.79333	101.257	281.246	11.5037	10.5672
4.8	101.171	278.891	11.4155	10.3621
4.80667	101.068	276.517	11.3244	10.1538
4.81333	100.936	274.119	11.23	9.94492
4.82	100.769	271.697	11.1308	9.73701
4.82667	100.564	269.255	11.0283	9.53197
4.83333	100.321	266.808	10.9224	9.33123
4.84	100.042	264.374	10.8137	9.13525
4.84667	99.7286	261.979	10.7021	8.94594
4.85333	99.3857	259.646	10.5901	8.76331
4.86	99.0191	257.403	10.4785	8.58831
4.86667	98.6328	255.279	10.3693	8.42142
4.87333	98.2308	253.297	10.263	8.26359
4.88	97.8146	251.478	10.1585	8.11481
4.88667	97.384	249.835	10.0574	7.97462
4.89333	96.9381	248.374	9.96017	7.84302
4.9	96.4756	247.099	9.86576	7.72142
4.90667	95.993	245.999	9.77325	7.60937
4.91333	95.4881	245.064	9.68313	7.50685
4.92	94.9607	244.276	9.59635	7.41529
4.92667	94.4114	243.613	9.51242	7.33614
4.93333	93.8439	243.056	9.43089	7.26891
4.94	93.2641	242.587	9.35173	7.21216
4.94667	92.6781	242.192	9.27448	7.16734
4.95333	92.0939	241.863	9.19771	7.13539
4.96	91.5198	241.595	9.12285	7.11679
4.96667	90.9653	241.395	9.04989	7.11107
4.97333	90.4393	241.273	8.97932	7.11966
4.98	89.9506	241.249	8.91113	7.14302
4.98667	89.5076	241.348	8.84581	7.1826
4.99333	89.1194	241.6	8.78286	7.23696
5	88.7952	242.04	8.72374	7.30658
5.00667	88.5429	242.706	8.6689	7.39098
5.01333	88.3703	243.637	8.61883	7.48825
5.02	88.2893	244.87	8.57449	7.59792
5.02667	88.3102	246.44	8.53682	7.71809
5.03333	88.4442	248.375	8.50773	7.84779
5.04	88.7003	250.694	8.48818	7.98464
5.04667	89.0865	253.407	8.47864	8.12626
5.05333	89.6101	256.511	8.48007	8.27026
5.06	90.2743	259.985	8.49295	8.41379
5.06667	91.0783	263.796	8.51965	8.5535
5.07333	92.0177	267.897	8.56209	8.68797
5.08	93.0858	272.231	8.62026	8.81481
5.08667	94.2707	276.727	8.69513	8.93116
5.09333	95.5577	281.312	8.78716	9.03606
5.1	96.9286	285.91	8.89635	9.12857
5.10667	98.3634	290.451	9.02081	9.20773
5.11333	99.8445	294.874	9.15956	9.2721
5.12	101.354	299.13	9.3112	9.32026
5.12667	102.88	303.185	9.47618	9.35078
5.13333	104.41	307.021	9.65357	9.36365
5.14	105.938	310.632	9.84335	9.35793
5.14667	107.46	314.029	10.0427	9.33409
5.15333	108.974	317.232	10.2515	9.29213
5.16	110.48	320.265	10.469	9.23443
5.16667	111.976	323.152	10.6931	9.1629
5.17333	113.46	325.915	10.9205	9.07898
5.18	114.926	328.572	11.1504	8.98504
5.18667	116.368	331.125	11.3811	8.88205
5.19333	117.774	333.565	11.61	8.77237
5.2	119.129	335.872	11.8337	8.65793
5.20667	120.415	338.011	12.0502	8.54111
5.21333	121.614	339.937	12.2581	8.42333
5.22	122.706	341.595	12.4564	8.30555
5.22667	123.675	342.925	12.6438	8.19063
5.23333	124.506	343.869	12.8174	8.08001
5.24	125.194	344.372	12.9747	7.97415
5.24667	125.734	344.389	13.1135	7.87354
5.25333	126.131	343.887	13.2322	7.77864
5.26	126.395	342.849	13.329	7.68852
5.26667	126.544	341.274	13.4015	7.60365
5.27333	126.598	339.178	13.4482	7.52211
5.28	126.578	336.591	13.4687	7.4439
5.28667	126.508	333.56	13.4621	7.36856
5.29333	126.415	330.138	13.4273	7.29656
5.3	126.32	326.386	13.3629	7.22885
5.30667	126.239	322.368	13.2713	7.16543
5.31333	126.185	318.141	13.1545	7.10583
5.32	126.165	313.763	13.0157	7.04908
5.32667	126.183	309.278	12.8579	6.9952
5.33333	126.233	304.724	12.6853	6.94323
5.34	126.307	300.129	12.5017	6.89363
5.34667	126.398	295.513	12.3096	6.84786
5.35333	126.492	290.886	12.1112	6.80494
5.36	126.577	286.254	11.9109	6.76537
5.36667	126.638	281.619	11.7102	6.7296
5.37333	126.666	276.981	11.5108	6.6967
5.38	126.647	272.342	11.3125	6.66666
5.38667	126.572	267.705	11.1184	6.63805
5.39333	126.432	263.081	10.9291	6.61087
5.4	126.219	258.479	10.745	6.58607
5.40667	125.926	253.915	10.5667	6.56414
5.41333	125.547	249.407	10.3941	6.54268
5.42	125.073	244.978	10.2286	6.52122
5.42667	124.498	240.649	10.0708	6.49977
5.43333	123.81	236.44	9.9206	6.47688
5.44	123.001	232.37	9.77659	6.45208
5.44667	122.059	228.456	9.63974	6.42538
5.45333	120.975	224.712	9.51052	6.39725
5.46	119.741	221.152	9.38702	6.36721
5.46667	118.353	217.782	9.26828	6.33526
5.47333	116.809	214.605	9.15289	6.30093
5.48	115.113	211.623	9.04179	6.26278
5.48667	113.272	208.83	8.93402	6.22225
5.49333	111.298	206.22	8.82959	6.18029
5.5	109.207	203.784	8.72755	6.13689
5.50667	107.017	201.514	8.62789	6.09159
5.51333	104.75	199.399	8.52966	6.0463
5.52	102.43	197.43	8.43287	6.0029
5.52667	100.078	195.597	8.3375	5.96142
5.53333	97.7192	193.893	8.24356	5.92184
5.54	95.376	192.311	8.15153	5.88369
5.54667	93.0676	190.845	8.06093	5.84793
5.55333	90.8117	189.494	7.97272	5.81312
5.56	88.6216	188.256	7.88689	5.77831
5.56667	86.5088	187.132	7.80201	5.74493
5.57333	84.4812	186.127	7.71809	5.71203
5.58	82.5453	185.246	7.63655	5.68104
5.58667	80.7033	184.5	7.55739	5.65004
5.59333	78.9566	183.898	7.48062	5.6181
5.6	77.3063	183.459	7.40576	5.58567
5.60667	75.7518	183.204	7.33232	5.55182
5.61333	74.2908	183.156	7.26032	5.51701
5.62	72.9198	183.341	7.18975	5.48124
5.62667	71.6357	183.785	7.12013	5.44596
5.63333	70.436	184.518	7.05242	5.41353
5.64	69.3178	185.565	6.98566	5.38206
5.64667	68.2778	186.948	6.91986	5.3525
5.65333	67.3122	188.684	6.85549	5.32484
5.66	66.4177	190.784	6.7935	5.29909
5.66667	65.5918	193.245	6.73294	5.27477
5.67333	64.8317	196.055	6.67381	5.25045
5.68	64.1336	199.186	6.61564	5.22661
5.68667	63.4942	202.599	6.55985	5.20277
5.69333	62.911	206.239	6.50644	5.17845
5.7	62.3808	210.044	6.45542	5.15366
5.70667	61.9001	213.943	6.40726	5.12886
5.71333	61.4662	217.857	6.36148	5.10454
5.72	61.0752	221.706	6.31952	5.07975
5.72667	60.7233	225.414	6.27995	5.05447
5.73333	60.4072	228.913	6.24228	5.0292
5.74	60.1225	232.145	6.20651	5.0025
5.74667	59.866	235.065	6.1717	4.9758
5.75333	59.6342	237.646	6.1388	4.94814
5.76	59.4239	239.876	6.10733	4.92048
5.76667	59.2322	241.763	6.07824	4.8933
5.77333	59.0563	243.33	6.05059	4.86612
5.78	58.8951	244.614	6.02436	4.83894
5.78667	58.7463	245.664	5.99957	4.81319
5.79333	58.6081	246.537	5.97572	4.78745
5.8	58.4784	247.292	5.95331	4.76217
5.80667	58.3549	247.989	5.92995	4.73738
5.81333	58.2352	248.678	5.90611	4.71354
5.82	58.116	249.402	5.88226	4.69112
5.82667	57.9953	250.186	5.85938	4.67014
5.83333	57.8704	251.048	5.83696	4.65059
5.84	57.7393	251.985	5.81551	4.63247
5.84667	57.5991	252.978	5.795	4.61721
5.85333	57.4479	253.998	5.77593	4.60339
5.86	57.282	254.998	5.75781	4.59099
5.86667	57.096	255.923	5.74017	4.57859
5.87333	56.8871	256.711	5.72252	4.5681
5.88	56.6535	257.3	5.70536	4.55904
5.88667	56.3936	257.626	5.68962	4.55284
5.89333	56.1066	257.632	5.67627	4.5495
5.9	55.7938	257.272	5.66387	4.5476
5.90667	55.4571	256.513	5.65386	4.54807
5.91333	55.0966	255.337	5.64575	4.55046
5.92	54.7132	253.737	5.64003	4.55475
5.92667	54.3098	251.724	5.63717	4.55952
5.93333	53.8883	249.322	5.63574	4.56285
5.94	53.4511	246.567	5.63765	4.56572
5.94667	53	243.507	5.64384	4.56715
5.95333	52.5398	240.192	5.65243	4.56667
5.96	52.074	236.679	5.66483	4.56476
5.96667	51.6028	233.026	5.68104	4.56095
5.97333	51.1298	229.29	5.70202	4.5557
5.98	50.6573	225.525	5.72729	4.54712
5.98667	50.1876	221.777	5.7559	4.53615
5.99333	49.7227	218.087	5.7888	4.5228
6	49.2654	214.485	5.82409	4.50706
6.00667	48.8172	210.999	5.86033	4.48847
6.01333	48.378	207.649	5.89466	4.46749
6.02	47.9498	204.445	5.92804	4.44555
6.02667	47.5335	201.392	5.95903	4.42362
6.03333	47.132	198.491	5.98717	4.40121
6.04	46.7448	195.741	6.01292	4.37927
6.04667	46.3738	193.135	6.03676	4.35734
6.05333	46.0205	190.663	6.05822	4.33683
6.06	45.6858	188.317	6.07777	4.31633
6.06667	45.3706	186.087	6.09493	4.29535
6.07333	45.074	183.964	6.10971	4.27485
6.08	44.796	181.938	6.12307	4.25386
6.08667	44.5371	180.004	6.13594	4.23336
6.09333	44.2982	178.154	6.14786	4.2119
6.1	44.0779	176.383	6.15931	4.1914
6.10667	43.8757	174.687	6.16932	4.17042
6.11333	43.6912	173.065	6.17743	4.14991
6.12	43.5238	171.513	6.18219	4.13036
6.12667	43.3717	170.03	6.18315	4.11224
6.13333	43.2353	168.613	6.17838	4.09603
6.14	43.1123	167.262	6.16741	4.08125
6.14667	43.0017	165.974	6.14977	4.06742
6.15333	42.9015	164.749	6.1245	4.05502
6.16	42.8114	163.588	6.09112	4.04406
6.16667	42.7299	162.488	6.04868	4.03452
6.17333	42.6564	161.454	5.99813	4.02832
6.18	42.5906	160.486	5.93948	4.02594
6.18667	42.5339	159.589	5.87368	4.02832
6.19333	42.4881	158.766	5.80311	4.03547
6.2	42.4533	158.025	5.72872	4.04739
6.20667	42.4299	157.372	5.65195	4.06218
6.21333	42.4199	156.818	5.57566	4.0803
6.22	42.4242	156.374	5.50127	4.10175
6.22667	42.4433	156.054	5.43118	4.12703
6.23333	42.479	155.874	5.36489	4.15516
6.24	42.5329	155.852	5.30481	4.18568
6.24667	42.6064	156.009	5.25141	4.21953
6.25333	42.7017	156.365	5.20468	4.25625
6.26	42.8185	156.939	5.1651	4.29583
6.26667	42.9587	157.749	5.13124	4.33683
6.27333	43.1228	158.813	5.10406	4.38023
6.28	43.3111	160.144	5.08261	4.4241
6.28667	43.5238	161.755	5.06639	4.46844
6.29333	43.7593	163.649	5.05543	4.51231
6.3	44.0159	165.828	5.04875	4.55523
6.30667	44.292	168.287	5.04589	4.59671
6.31333	44.5871	171.013	5.04637	4.63676
6.32	44.8995	173.987	5.04971	4.67396
6.32667	45.228	177.182	5.05543	4.70829
6.33333	45.5699	180.568	5.06258	4.74119
6.34	45.9223	184.109	5.07212	4.77219
6.34667	46.2832	187.762	5.08308	4.80223
6.35333	46.6485	191.485	5.09596	4.83274
6.36	47.0157	195.235	5.11169	4.86517
6.36667	47.379	198.97	5.12838	4.89998
6.37333	47.7352	202.648	5.1446	4.9386
6.38	48.0809	206.233	5.16033	4.9839
6.38667	48.4142	209.692	5.17654	5.03874
6.39333	48.7323	213.001	5.19323	5.1074
6.4	49.0322	216.143	5.20897	5.19419
6.40667	49.314	219.105	5.22566	5.30624
6.41333	49.5763	221.884	5.24521	5.4493
6.42	49.818	224.483	5.26762	5.63049
6.42667	50.035	226.915	5.29289	5.85651
6.43333	50.2248	229.195	5.32103	6.13546
6.44	50.3869	231.342	5.35345	6.47688
6.44667	50.5199	233.377	5.39112	6.88744
6.45333	50.6234	235.324	5.43547	7.37524
6.46	50.6954	237.205	5.48887	7.94363
6.46667	50.7383	239.039	5.5542	8.5969
6.47333	50.7517	240.841	5.63478	9.33456
6.48	50.7374	242.624	5.73444	10.1523
6.48667	50.6964	244.393	5.85938	11.0421
6.49333	50.6315	246.149	6.0153	11.9915
6.5	50.5471	247.884	6.20794	12.9848
6.50667	50.4484	249.586	6.44207	14.0033
6.51333	50.3402	251.237	6.72436	15.0232
6.52	50.2267	252.815	7.061	16.0198
6.52667	50.1127	254.29	7.4563	16.9687
6.53333	50.0035	255.631	7.91502	17.8485
6.54	49.9029	256.803	8.43954	18.6357
6.54667	49.8157	257.773	9.02987	19.3138
6.55333	49.7437	258.506	9.68504	19.8684
6.56	49.6898	258.967	10.3998	20.2909
6.56667	49.655	259.129	11.168	20.5784
6.57333	49.6373	258.969	11.9796	20.7305
6.58	49.6345	258.469	12.8245	20.752
6.58667	49.644	257.617	13.689	20.6528
6.59333	49.6626	256.414	14.5593	20.4449
6.6	49.684	254.865	15.4219	20.144
6.60667	49.706	252.986	16.2663	19.7659
6.61333	49.7236	250.801	17.0822	19.3267
6.62	49.7365	248.342	17.8628	18.8427
6.62667	49.7432	245.648	18.6033	18.3272
6.63333	49.7441	242.762	19.3028	17.7937
6.64	49.7408	239.729	19.9628	17.2515
6.64667	49.737	236.598	20.586	16.7098
6.65333	49.7346	233.416	21.1778	16.1762
6.66	49.7365	230.227	21.7414	15.6565
6.66667	49.7441	227.073	22.2816	15.1539
6.67333	49.7575	223.992	22.7995	14.6713
6.68	49.7751	221.017	23.2944	14.2107
6.68667	49.7942	218.171	23.7632	13.773
6.69333	49.8104	215.471	24.1957	13.3572
6.7	49.818	212.926	24.5814	12.9633
6.70667	49.8085	210.541	24.9076	12.5909
6.71333	49.7742	208.311	25.1589	12.2404
6.72	49.7074	206.222	25.3196	11.9114
6.72667	49.6001	204.261	25.3735	11.6014
6.73333	49.4447	202.409	25.3096	11.3096
6.74	49.2363	200.645	25.1184	11.0369
6.74667	48.9736	198.946	24.797	10.7822
6.75333	48.656	197.29	24.3435	10.5472
6.76	48.2869	195.656	23.7627	10.3312
6.76667	47.8716	194.026	23.0637	10.1357
6.77333	47.4176	192.387	22.2588	9.96065
6.78	46.9332	190.726	21.3642	9.80759
6.78667	46.4277	189.037	20.3991	9.67836
6.79333	45.9113	187.318	19.3858	9.57394
6.8	45.3916	185.573	18.3449	9.49717
6.80667	44.878	183.805	17.2968	9.44996
6.81333	44.3783	182.023	16.2606	9.43327
6.82	43.8991	180.239	15.2545	9.44614
6.82667	43.4446	178.461	14.2918	9.49049
6.83333	43.0164	176.702	13.3829	9.56583
6.84	42.6164	174.969	12.5375	9.67312
6.84667	42.244	173.273	11.7631	9.80997
6.85333	41.8987	171.62	11.0641	9.97543
6.86	41.5783	170.017	10.4413	10.1666
6.86667	41.2803	168.464	9.89437	10.3784
6.87333	41.0037	166.963	9.42278	10.6044
6.88	40.7448	165.51	9.02319	10.838
6.88667	40.5006	164.103	8.69179	11.0731
6.89333	40.2694	162.734	8.42285	11.3029
6.9	40.0481	161.399	8.21161	11.5199
6.90667	39.8355	160.093	8.05187	11.7173
6.91333	39.629	158.808	7.93839	11.8899
6.92	39.4263	157.537	7.86734	12.032
6.92667	39.228	156.276	7.83205	12.1384
6.93333	39.0339	155.02	7.82728	12.2056
6.94	38.8427	153.764	7.84636	12.2313
6.94667	38.6539	152.503	7.88546	12.2156
6.95333	38.4674	151.232	7.93934	12.1555
6.96	38.2833	149.952	8.0018	12.0516
6.96667	38.1012	148.66	8.06856	11.9066
6.97333	37.919	147.354	8.13675	11.7254
6.98	37.735	146.034	8.20351	11.5108
6.98667	37.5485	144.701	8.26788	11.2667
6.99333	37.3588	143.355	8.32844	10.9973
7	37.1666	142	8.3847	10.7079
7.00667	36.972	140.635	8.43668	10.4032
7.01333	36.7751	139.262	8.48484	10.0875
7.02	36.5772	137.884	8.52966	9.76706
7.02667	36.3784	136.502	8.5721	9.44567
7.03333	36.18	135.119	8.61168	9.12762
7.04	35.9826	133.741	8.64887	8.8172
7.04667	35.7871	132.37	8.68273	8.51631
7.05333	35.5926	131.009	8.71181	8.22687
7.06	35.399	129.664	8.73518	7.9484
7.06667	35.2068	128.337	8.75092	7.68375
7.07333	35.0161	127.032	8.75711	7.43437
7.08	34.8272	125.754	8.75044	7.20072
7.08667	34.6408	124.507	8.72755	6.9828
7.09333	34.4572	123.296	8.68654	6.78015
7.1	34.277	122.123	8.62455	6.59275
7.10667	34.1005	120.992	8.5392	6.4187
7.11333	33.9279	119.906	8.43048	6.25753
7.12	33.7596	118.867	8.29887	6.10828
7.12667	33.5951	117.874	8.14724	5.97048
7.13333	33.4363	116.928	7.97701	5.84364
7.14	33.2837	116.029	7.79057	5.72634
7.14667	33.1397	115.176	7.59077	5.6181
7.15333	33.0043	114.369	7.38096	5.51796
7.16	32.8779	113.605	7.16448	5.42498
7.16667	32.7616	112.881	6.94513	5.33819
7.17333	32.6543	112.194	6.72626	5.25761
7.18	32.5565	111.542	6.51026	5.18179
7.18667	32.4683	110.921	6.30188	5.11122
7.19333	32.3882	110.328	6.10352	5.04637
7.2	32.3148	109.758	5.91612	4.98629
7.20667	32.2475	109.212	5.74017	4.93145
7.21333	32.1865	108.688	5.57852	4.88186
7.22	32.1312	108.182	5.4307	4.83799
7.22667	32.0816	107.696	5.29623	4.79937
7.23333	32.0354	107.228	5.17511	4.76551
7.24	31.9929	106.779	5.06687	4.73547
7.24667	31.9543	106.35	4.97007	4.71067
7.25333	31.9185	105.946	4.88377	4.69017
7.26	31.8842	105.571	4.80652	4.67348
7.26667	31.8503	105.227	4.73738	4.65965
7.27333	31.8189	104.919	4.67443	4.64821
7.28	31.7912	104.65	4.61769	4.6382
7.28667	31.7669	104.426	4.56667	4.6277
7.29333	31.745	104.247	4.51994	4.61769
7.3	31.7259	104.115	4.47702	4.6072
7.30667	31.7092	104.032	4.4384	4.59671
7.31333	31.6939	103.996	4.40216	4.58622
7.32	31.6777	104.003	4.36687	4.57525
7.32667	31.6596	104.05	4.33207	4.56429
7.33333	31.6396	104.129	4.29869	4.55332
7.34	31.6162	104.235	4.26722	4.5414
7.34667	31.5895	104.362	4.23717	4.52805
7.35333	31.5561	104.5	4.20761	4.51326
7.36	31.5156	104.644	4.17948	4.498
7.36667	31.4679	104.782	4.1523	4.48132
7.37333	31.4107	104.906	4.12512	4.46415
7.38	31.343	105.007	4.09746	4.44555
7.38667	31.2657	105.076	4.06981	4.42648
7.39333	31.1785	105.106	4.04263	4.40741
7.4	31.0822	105.093	4.0164	4.38929
7.40667	30.9792	105.034	3.9916	4.3726
7.41333	30.8709	104.929	3.96967	4.35734
7.42	30.7584	104.778	3.95012	4.34446
7.42667	30.6435	104.583	3.93343	4.33588
7.43333	30.5295	104.349	3.91865	4.33111
7.44	30.4189	104.081	3.90673	4.32968
7.44667	30.3135	103.786	3.89671	4.33159
7.45333	30.2138	103.471	3.88861	4.33779
7.46	30.1228	103.146	3.88384	4.3478
7.46667	30.0422	102.82	3.88193	4.36068
7.47333	29.9726	102.504	3.88288	4.37641
7.48	29.9134	102.206	3.88861	4.39644
7.48667	29.8657	101.933	3.89862	4.42028
7.49333	29.8305	101.695	3.91388	4.44698
7.5	29.8057	101.497	3.93343	4.47655
7.50667	29.7894	101.346	3.95727	4.50706
7.51333	29.7804	101.247	3.98684	4.53806
7.52	29.7775	101.202	4.02164	4.5681
7.52667	29.778	101.216	4.06218	4.59671
7.53333	29.7809	101.288	4.10986	4.62389
7.54	29.7847	101.422	4.16327	4.64964
7.54667	29.7894	101.619	4.22287	4.67539
7.55333	29.7942	101.879	4.28677	4.70209
7.56	29.7985	102.204	4.35448	4.73261
7.56667	29.8018	102.593	4.42553	4.76885
7.57333	29.8042	103.048	4.49896	4.81272
7.58	29.8057	103.566	4.57382	4.86708
7.58667	29.8066	104.144	4.65107	4.93526
7.59333	29.809	104.778	4.72975	5.0211
7.6	29.8142	105.464	4.80986	5.12981
7.60667	29.8247	106.196	4.89044	5.26571
7.61333	29.8438	106.966	4.9715	5.43547
7.62	29.8748	107.766	5.05304	5.64432
7.62667	29.9201	108.585	5.13649	5.89609
7.63333	29.9821	109.414	5.22184	6.19411
7.64	30.0627	110.24	5.31054	6.54078
7.64667	30.1638	111.056	5.40543	6.93846
7.65333	30.2887	111.855	5.50985	7.38907
7.66	30.4399	112.63	5.6262	7.8907
7.66667	30.6191	113.378	5.76019	8.44193
7.67333	30.8299	114.098	5.91564	9.0394
7.68	31.074	114.795	6.09684	9.67836
7.68667	31.353	115.474	6.30856	10.3488
7.69333	31.6691	116.143	6.55413	11.0388
7.7	32.0253	116.816	6.83784	11.7369
7.70667	32.424	117.506	7.16305	12.4321
7.71333	32.8684	118.228	7.53355	13.1092
7.72	33.3614	118.997	7.95174	13.7534
7.72667	33.9046	119.821	8.42094	14.3518
7.73333	34.4987	120.71	8.9426	14.8945
7.74	35.1424	121.668	9.51672	15.3718
7.74667	35.8343	122.695	10.1423	15.7747
7.75333	36.5696	123.787	10.8166	16.0961
7.76	37.343	124.936	11.5356	16.3336
7.76667	38.1479	126.126	12.2924	16.4862
7.77333	38.9762	127.34	13.0782	16.5567
7.78	39.8164	128.554	13.8836	16.5486
7.78667	40.6575	129.741	14.699	16.4661
7.79333	41.4882	130.872	15.5158	16.3164
7.8	42.2969	131.919	16.3255	16.1076
7.80667	43.0717	132.854	17.118	15.8486
7.81333	43.8042	133.653	17.8881	15.5463
7.82	44.4875	134.295	18.6305	15.2092
7.82667	45.1169	134.767	19.341	14.8458
7.83333	45.6901	135.056	20.0171	14.4658
7.84	46.2079	135.159	20.659	14.0748
7.84667	46.6752	135.074	21.2674	13.6795
7.85333	47.0967	134.81	21.8463	13.2847
7.86	47.4777	134.379	22.3975	12.8961
7.86667	47.8258	133.797	22.9259	12.516
7.87333	48.1462	133.085	23.4332	12.146
7.88	48.4433	132.268	23.9224	11.7888
7.88667	48.7165	131.371	24.394	11.446
7.89333	48.9678	130.422	24.8456	11.1184
7.9	49.1943	129.444	25.2724	10.8066
7.90667	49.3898	128.463	25.6662	10.5109
7.91333	49.5443	127.499	26.0196	10.2324
7.92	49.6483	126.569	26.3205	9.97066
7.92667	49.6902	125.687	26.5565	9.72509
7.93333	49.6559	124.859	26.7148	9.49478
7.94	49.5329	124.088	26.7849	9.28068
7.94667	49.3097	123.372	26.7553	9.08232
7.95333	48.9774	122.703	26.6166	8.89778
7.96	48.5301	122.07	26.3615	8.72612
7.96667	47.9636	121.46	25.9862	8.56638
7.97333	47.2798	120.857	25.4908	8.41808
7.98	46.4816	120.247	24.879	8.28028
7.98667	45.577	119.617	24.159	8.15153
7.99333	44.5786	118.951	23.3421	8.03232
8	43.5009	118.24	22.4404	7.92313
8.00667	42.3622	117.48	21.4696	7.82442
8.01333	41.1801	116.668	20.4463	7.73525
8.02	39.9728	115.807	19.3863	7.65467
8.02667	38.7597	114.902	18.3072	7.5841
8.03333	37.5576	113.963	17.2248	7.52306
8.04	36.3822	113.002	16.1538	7.47347
8.04667	35.2464	112.033	15.1076	7.43437
8.05333	34.1606	111.07	14.0977	7.40623
8.06	33.1359	110.128	13.1335	7.38955
8.06667	32.1789	109.221	12.2237	7.38525
8.07333	31.2934	108.363	11.3726	7.39288
8.08	30.4823	107.562	10.5839	7.41005
8.08667	29.7465	106.826	9.86004	7.43628
8.09333	29.0861	106.162	9.20105	7.47204
8.1	28.4972	105.57	8.60453	7.51734
8.10667	27.977	105.051	8.06808	7.57074
8.11333	27.5202	104.602	7.58886	7.6313
8.12	27.1225	104.219	7.16352	7.69854
8.12667	26.7787	103.898	6.78873	7.77006
8.13333	26.4845	103.628	6.46067	7.84302
8.14	26.2351	103.402	6.17504	7.91454
8.14667	26.0262	103.21	5.92709	7.98225
8.15333	25.8527	103.045	5.71203	8.04377
8.16	25.7111	102.9	5.52654	8.09622
8.16667	25.5985	102.767	5.3668	8.13866
8.17333	25.5117	102.643	5.22947	8.16727
8.18	25.4469	102.523	5.11169	8.17919
8.18667	25.4011	102.404	5.01156	8.17204
8.19333	25.372	102.286	4.92668	8.14533
8.2	25.3568	102.166	4.85373	8.09908
8.20667	25.3515	102.045	4.79221	8.0328
8.21333	25.352	101.923	4.73928	7.94744
8.22	25.3553	101.802	4.69398	7.84445
8.22667	25.3587	101.685	4.65298	7.72572
8.23333	25.3606	101.571	4.61674	7.59029
8.24	25.3572	101.463	4.58431	7.43961
8.24667	25.3477	101.361	4.55523	7.27654
8.25333	25.331	101.266	4.52757	7.1044
8.26	25.3062	101.178	4.50182	6.92606
8.26667	25.2719	101.096	4.47845	6.74486
8.27333	25.2275	101.019	4.45604	6.56366
8.28	25.1741	100.947	4.43363	6.38437
8.28667	25.1122	100.878	4.41074	6.20842
8.29333	25.0411	100.806	4.3869	6.0358
8.3	24.9619	100.729	4.36258	5.86843
8.30667	24.8766	100.641	4.33588	5.70774
8.31333	24.7879	100.539	4.30918	5.55563
8.32	24.6954	100.419	4.28247	5.4121
8.32667	24.5996	100.277	4.25625	5.27763
8.33333	24.5023	100.11	4.22955	5.1527
8.34	24.4055	99.915	4.20284	5.03731
8.34667	24.3092	99.6885	4.17805	4.9324
8.35333	24.2128	99.4272	4.15421	4.83704
8.36	24.117	99.1311	4.12941	4.75025
8.36667	24.0226	98.7983	4.10271	4.67348
8.37333	23.9296	98.4297	4.07457	4.60672
8.38	23.8371	98.0263	4.04549	4.54903
8.38667	23.7446	97.5885	4.01449	4.49944
8.39333	23.6526	97.1189	3.98302	4.45795
8.4	23.562	96.6191	3.95203	4.42362
8.40667	23.4718	96.0917	3.92199	4.39548
8.41333	23.3831	95.5415	3.89385	4.37355
8.42	23.2949	94.9717	3.86763	4.35591
8.42667	23.2081	94.388	3.8414	4.34208
8.43333	23.1228	93.7939	3.81613	4.33111
8.44	23.0398	93.1945	3.79229	4.32205
8.44667	22.9597	92.5932	3.76987	4.3149
8.45333	22.8834	91.9952	3.75032	4.3087
8.46	22.8119	91.4049	3.73363	4.30298
8.46667	22.7451	90.8284	3.72028	4.29535
8.47333	22.6831	90.2691	3.71075	4.28724
8.48	22.6269	89.7312	3.70502	4.27866
8.48667	22.5759	89.2177	3.70407	4.26817
8.49333	22.5306	88.7322	3.70884	4.25482
8.5	22.491	88.2769	3.71885	4.23908
8.50667	22.4576	87.853	3.73411	4.22144
8.51333	22.4295	87.4615	3.75414	4.20046
8.52	22.4071	87.1043	3.77798	4.17566
8.52667	22.3889	86.7829	3.80468	4.14848
8.53333	22.3732	86.4978	3.83234	4.11892
8.54	22.3598	86.247	3.86143	4.08649
8.54667	22.3479	86.0305	3.89147	4.05216
8.55333	22.3351	85.8479	3.92294	4.01735
8.56	22.3212	85.6996	3.95489	3.98064
8.56667	22.3069	85.5842	3.98493	3.94201
8.57333	22.2907	85.5002	4.01354	3.90291
8.58	22.2726	85.4459	4.03976	3.86572
8.58667	22.253	85.4197	4.06408	3.82996
8.59333	22.2321	85.4192	4.08602	3.79705
8.6	22.2092	85.4406	4.10604	3.76844
8.60667	22.1844	85.4812	4.12416	3.74413
8.61333	22.1581	85.5379	4.14181	3.72362
8.62	22.131	85.608	4.15802	3.70789
8.62667	22.1019	85.6876	4.1728	3.6974
8.63333	22.0728	85.7725	4.1852	3.6931
8.64	22.0437	85.8593	4.19664	3.69453
8.64667	22.0146	85.9432	4.20856	3.70455
8.65333	21.9855	86.0205	4.22001	3.72362
8.66	21.9564	86.0872	4.23145	3.75414
8.66667	21.9278	86.1406	4.24194	3.79753
8.67333	21.8987	86.1788	4.25339	3.85666
8.68	21.8687	86.1974	4.2634	3.93438
8.68667	21.8382	86.1959	4.27198	4.03118
8.69333	21.8077	86.1764	4.28009	4.14944
8.7	21.7786	86.1392	4.28915	4.29106
8.70667	21.75	86.0858	4.29916	4.45795
8.71333	21.7237	86.0209	4.3087	4.65202
8.72	21.6994	85.9489	4.31919	4.87328
8.72667	21.6784	85.8769	4.33016	5.12409
8.73333	21.6618	85.8107	4.34303	5.40495
8.74	21.6498	85.7592	4.35829	5.71442
8.74667	21.646	85.732	4.37927	6.05154
8.75333	21.6537	85.7415	4.41027	6.41394
8.76	21.6775	85.7983	4.45271	6.7997
8.76667	21.7199	85.9137	4.50945	7.20453
8.77333	21.7848	86.0991	4.58527	7.6232
8.78	21.8763	86.3647	4.68349	8.05092
8.78667	21.9975	86.719	4.80461	8.47912
8.79333	22.151	87.1663	4.951	8.90064
8.8	22.3403	87.708	5.12552	9.30738
8.80667	22.5692	88.3412	5.33104	9.69124
8.81333	22.84	89.0589	5.56755	10.0451
8.82	23.1547	89.8476	5.83696	10.3641
8.82667	23.5138	90.6901	6.14071	10.6449
8.83333	23.9172	91.5651	6.47926	10.8848
8.84	24.3649	92.4506	6.85072	11.0822
8.84667	24.8537	93.3228	7.25317	11.2376
8.85333	25.3811	94.1577	7.6828	11.3525
8.86	25.9409	94.934	8.13484	11.4279
8.86667	26.5274	95.6326	8.60357	11.4665
8.87333	27.1325	96.2386	9.08422	11.4727
8.88	27.7476	96.7402	9.57346	11.4517
8.88667	28.3651	97.1298	10.0651	11.4069
8.89333	28.9788	97.4054	10.5543	11.343
8.9	29.5811	97.5685	11.0373	11.2634
8.90667	30.1666	97.6243	11.5099	11.1709
8.91333	30.7317	97.5814	11.97	11.0688
8.92	31.2757	97.4526	12.4164	10.9601
8.92667	31.7974	97.2538	12.8517	10.8461
8.93333	32.299	97.0011	13.2775	10.7298
8.94	32.783	96.7112	13.6962	10.6111
8.94667	33.2537	96.4041	14.1106	10.4909
8.95333	33.7138	96.0989	14.524	10.3688
8.96	34.1663	95.8147	14.9393	10.2448
8.96667	34.6131	95.5672	15.357	10.1194
8.97333	35.0542	95.3712	15.7757	9.99403
8.98	35.4896	95.2387	16.1943	9.87053
8.98667	35.9149	95.1772	16.6101	9.75132
8.99333	36.3259	95.192	17.0164	9.63879
9	36.7155	95.2821	17.4046	9.53531
9.00667	37.0755	95.4432	17.767	9.44471
9.01333	37.3979	95.6693	18.0941	9.37366
9.02	37.672	95.9506	18.3783	9.32646
9.02667	37.8885	96.2734	18.6105	9.30834
9.03333	38.0392	96.6234	18.7821	9.32503
9.04	38.116	96.9868	18.8875	9.3832
9.04667	38.1145	97.353	18.9242	9.49049
9.05333	38.0316	97.7149	18.8904	9.65452
9.06	37.8675	98.0697	18.7864	9.88054
9.06667	37.6267	98.4201	18.6157	10.1748
9.07333	37.3144	98.7787	18.3845	10.5419
9.08	36.9387	99.1621	18.0998	10.9844
9.08667	36.51	99.5936	17.7712	11.5004
9.09333	36.0413	100.102	17.4084	12.085
9.1	35.5468	100.718	17.0236	12.7301
9.10667	35.0418	101.473	16.6292	13.4249
9.11333	34.5421	102.391	16.2377	14.1559
9.12	34.0619	103.485	15.861	14.9078
9.12667	33.6185	104.755	15.5106	15.6641
9.13333	33.227	106.187	15.1968	16.4065
9.14	32.9022	107.75	14.9283	17.1199
9.14667	32.6548	109.403	14.7119	17.7917
9.15333	32.4965	111.094	14.554	18.4107
9.16	32.4383	112.772	14.4582	18.9662
9.16667	32.4879	114.384	14.4262	19.4535
9.17333	32.6509	115.891	14.4577	19.8698
9.18	32.9285	117.258	14.5521	20.2141
9.18667	33.3195	118.461	14.7071	20.4892
9.19333	33.8192	119.486	14.9164	20.6966
9.2	34.4191	120.331	15.1744	20.8406
9.20667	35.1057	121.001	15.4724	20.9265
9.21333	35.8634	121.503	15.8019	20.9594
9.22	36.6745	121.852	16.1529	20.9441
9.22667	37.5218	122.064	16.5148	20.8845
9.23333	38.3868	122.155	16.8772	20.7849
9.24	39.2518	122.144	17.2324	20.6509
9.24667	40.1011	122.048	17.5729	20.4849
9.25333	40.9236	121.887	17.8943	20.2889
9.26	41.7094	121.679	18.1923	20.0658
9.26667	42.4533	121.444	18.466	19.8183
9.27333	43.1533	121.205	18.7178	19.5498
9.28	43.8123	120.983	18.9495	19.2628
9.28667	44.4355	120.801	19.165	18.9581
9.29333	45.0292	120.683	19.371	18.6367
9.3	45.6014	120.651	19.5718	18.302
9.30667	46.1607	120.728	19.7744	17.9572
9.31333	46.7153	120.933	19.9847	17.602
9.32	47.2713	121.276	20.2074	17.2381
9.32667	47.8334	121.767	20.4444	16.8667
9.33333	48.4023	122.402	20.6943	16.4909
9.34	48.9759	123.171	20.9565	16.1109
9.34667	49.5481	124.047	21.2274	15.7285
9.35333	50.1094	124.996	21.4996	15.3451
9.36	50.6473	125.975	21.7643	14.9646
9.36667	51.1446	126.935	22.0146	14.5888
9.37333	51.5847	127.826	22.2411	14.2193
9.38	51.9505	128.595	22.4323	13.8559
9.38667	52.2232	129.199	22.5768	13.5012
9.39333	52.3872	129.602	22.6641	13.154
9.4	52.4287	129.778	22.6865	12.8145
9.40667	52.3381	129.71	22.6369	12.4846
9.41333	52.1107	129.391	22.512	12.166
9.42	51.7435	128.825	22.3103	11.8594
9.42667	51.2385	128.022	22.0327	11.5643
9.43333	50.6015	126.996	21.6827	11.2805
9.44	49.84	125.765	21.2641	11.0083
9.44667	48.9631	124.354	20.7834	10.7465
9.45333	47.9836	122.787	20.2465	10.4938
9.46	46.9141	121.086	19.659	10.2501
9.46667	45.7687	119.27	19.0306	10.0164
9.47333	44.5623	117.363	18.3687	9.79328
9.48	43.3083	115.382	17.6811	9.58014
9.48667	42.0203	113.347	16.9744	9.37748
9.49333	40.7124	111.272	16.2554	9.18627
9.5	39.3963	109.172	15.5306	9.00698
9.50667	38.0816	107.061	14.8077	8.84104
9.51333	36.7799	104.952	14.0924	8.68607
9.52	35.4991	102.854	13.3896	8.54349
9.52667	34.2488	100.776	12.7034	8.41236
9.53333	33.0338	98.7267	12.0387	8.29363
9.54	31.8608	96.7135	11.3978	8.18682
9.54667	30.7345	94.7428	10.7822	8.09193
9.55333	29.6602	92.8192	10.1948	8.01039
9.56	28.6403	90.9495	9.6364	7.94268
9.56667	27.6766	89.1376	9.10759	7.88927
9.57333	26.7711	87.3861	8.60882	7.8516
9.58	25.9237	85.6962	8.14104	7.82871
9.58667	25.1336	84.0712	7.70378	7.81918
9.59333	24.4012	82.5124	7.29799	7.82347
9.6	23.726	81.0199	6.92272	7.84206
9.60667	23.1061	79.5918	6.57654	7.87354
9.61333	22.5391	78.2285	6.25896	7.91502
9.62	22.0237	76.9281	5.96857	7.96556
9.62667	21.5573	75.6893	5.70297	8.02469
9.63333	21.1372	74.5101	5.46217	8.09002
9.64	20.7591	73.3886	5.24282	8.15916
9.64667	20.4196	72.3224	5.04398	8.22878
9.65333	20.1163	71.3077	4.86422	8.29601
9.66	19.8464	70.3425	4.70304	8.35943
9.66667	19.6066	69.4246	4.55856	8.41522
9.67333	19.3934	68.5525	4.42743	8.46052
9.68	19.2037	67.7218	4.30822	8.49199
9.68667	19.0349	66.9312	4.1995	8.50916
9.69333	18.8851	66.1798	4.1008	8.51059
9.7	18.7507	65.4645	4.01068	8.49533
9.70667	18.63	64.7836	3.92914	8.46291
9.71333	18.5218	64.1341	3.85475	8.41331
9.72	18.425	63.5157	3.78656	8.34703
9.72667	18.3377	62.9272	3.72505	8.26406
9.73333	18.2576	62.3674	3.66974	8.16679
9.74	18.1856	61.8348	3.61872	8.05569
9.74667	18.1208	61.3298	3.57103	7.93219
9.75333	18.0612	60.8535	3.52716	7.79819
9.76	18.0078	60.4029	3.48663	7.6561
9.76667	17.9601	59.9775	3.44992	7.50828
9.77333	17.9176	59.5779	3.41606	7.35617
9.78	17.8814	59.2031	3.3865	7.20215
9.78667	17.8509	58.8531	3.36075	7.04765
9.79333	17.8261	58.527	3.33834	6.89554
9.8	17.8056	58.2252	3.31831	6.7482
9.80667	17.7894	57.9467	3.29924	6.60658
9.81333	17.7765	57.6921	3.28302	6.47259
9.82	17.766	57.4617	3.26872	6.34861
9.82667	17.7574	57.2553	3.25727	6.23703
9.83333	17.7488	57.0722	3.24869	6.14071
9.84	17.7412	56.9129	3.24392	6.06346
9.84667	17.7345	56.7775	3.24297	6.00815
9.85333	17.7288	56.6664	3.24535	5.97763
9.86	17.7212	56.5786	3.2506	5.9762
9.86667	17.7116	56.5147	3.26014	6.00719
9.87333	17.6997	56.4752	3.27444	6.07681
9.88	17.6854	56.4594	3.29351	6.1903
9.88667	17.6692	56.468	3.31783	6.35672
9.89333	17.6506	56.5019	3.34883	6.58369
9.9	17.6311	56.561	3.38793	6.88267
9.90667	17.6115	56.6478	3.43513	7.26509
9.91333	17.5934	56.7632	3.49188	7.74384
9.92	17.5762	56.9096	3.56007	8.33273
9.92667	17.5619	57.0893	3.64208	9.04655
9.93333	17.5529	57.3058	3.74031	9.90248
9.94	17.5514	57.5619	3.85809	10.9177
9.94667	17.56	57.8623	3.99828	12.1083
9.95333	17.5815	58.2118	4.16517	13.4902
9.96	17.6191	58.6181	4.36306	15.079
9.96667	17.6744	59.0892	4.59814	16.8877
9.97333	17.7507	59.6352	4.87471	18.9271
9.98	17.8514	60.2665	5.19896	21.2021
9.98667	17.982	60.9946	5.57947	23.7131
9.99333	18.1489	61.8329	6.02579	26.4554
10	18.3578	62.7947	6.54888	29.4166
10.0067	18.6138	63.8943	7.16019	32.5775
10.0133	18.9252	65.1488	7.87401	35.9087
10.02	19.2986	66.5731	8.70514	39.3753
10.0267	19.743	68.1834	9.6674	42.9368
10.0333	20.2651	69.9935	10.777	46.545
10.04	20.8731	72.0134	12.0497	50.1475
10.0467	21.5759	74.2493	13.5036	53.6895
10.0533	22.3832	76.7026	15.1525	57.117
10.06	23.3026	79.3691	17.0112	60.3766
10.0667	24.3382	82.2377	19.0907	63.4184
10.0733	25.4946	85.2904	21.3995	66.1945
10.08	26.772	88.5019	23.9391	68.666
10.0867	28.1715	91.8412	26.7076	70.7994
10.0933	29.6874	95.2702	29.6965	72.5718
10.1	31.3125	98.7463	32.8913	73.9694
10.1067	33.0343	102.223	36.2687	74.9869
10.1133	34.8392	105.652	39.8011	75.6273
10.12	36.7122	108.981	43.4561	75.902
10.1267	38.6343	112.164	47.1969	75.829
10.1333	40.5855	115.157	50.982	75.4328
10.14	42.5434	117.918	54.7686	74.7428
10.1467	44.4884	120.415	58.516	73.7906
10.1533	46.401	122.62	62.1862	72.6109
10.16	48.2621	124.52	65.7468	71.2385
10.1667	50.0569	126.106	69.1705	69.7083
10.1733	51.7745	127.379	72.4368	68.0513
10.18	53.4105	128.348	75.5334	66.2966
10.1867	54.9622	129.032	78.4574	64.4746
10.1933	56.4303	129.457	81.2135	62.6082
10.2	57.8213	129.653	83.8141	60.7209
10.2067	59.144	129.654	86.2761	58.8312
10.2133	60.4081	129.501	88.6202	56.9572
10.22	61.6245	129.236	90.8709	55.1119
10.2267	62.8028	128.902	93.05	53.3051
10.2333	63.9539	128.54	95.1781	51.5442
10.24	65.0845	128.191	97.2681	49.8352
10.2467	66.1974	127.896	99.3271	48.1834
10.2533	67.2913	127.688	101.356	46.5894
10.26	68.3622	127.596	103.348	45.0535
10.2667	69.4017	127.645	105.286	43.5772
10.2733	70.3955	127.854	107.138	42.161
10.28	71.3258	128.23	108.87	40.8049
10.2867	72.1703	128.774	110.441	39.5069
10.2933	72.906	129.479	111.801	38.2662
10.3	73.5068	130.331	112.9	37.0827
10.3067	73.9484	131.303	113.687	35.9521
10.3133	74.2073	132.366	114.116	34.873
10.32	74.2621	133.48	114.146	33.8426
10.3267	74.0962	134.604	113.744	32.8593
10.3333	73.6976	135.69	112.885	31.9209
10.34	73.0596	136.693	111.559	31.0268
10.3467	72.1807	137.562	109.764	30.1766
10.3533	71.0645	138.25	107.509	29.3694
10.36	69.7227	138.716	104.815	28.6036
10.3667	68.1705	138.925	101.711	27.8778
10.3733	66.4277	138.845	98.2375	27.1926
10.38	64.5175	138.457	94.4395	26.5474
10.3867	62.4647	137.747	90.3702	25.9414
10.3933	60.2984	136.712	86.0872	25.3749
10.4	58.0487	135.355	81.6483	24.8489
10.4067	55.7442	133.691	77.1117	24.364
10.4133	53.4134	131.737	72.5336	23.9201
10.42	51.0826	129.52	67.9655	23.5162
10.4267	48.7771	127.071	63.4551	23.1528
10.4333	46.5193	124.428	59.0463	22.831
10.44	44.3277	121.628	54.7786	22.5515
10.4467	42.2187	118.713	50.6825	22.3145
10.4533	40.205	115.72	46.7834	22.1214
10.46	38.2977	112.687	43.1008	21.9746
10.4667	36.5047	109.65	39.6485	21.874
10.4733	34.8315	106.644	36.4332	21.8205
10.48	33.2794	103.696	33.4568	21.8139
10.4867	31.8475	100.832	30.7169	21.8534
10.4933	30.5333	98.0744	28.2102	21.9388
10.5	29.3322	95.4399	25.928	22.0709
10.5067	28.2397	92.9418	23.8609	22.2483
10.5133	27.2493	90.5871	21.9946	22.47
10.52	26.3534	88.3808	20.3166	22.7332
10.5267	25.5451	86.3247	18.8141	23.037
10.5333	24.8165	84.4173	17.4723	23.3765
10.54	24.1613	82.6554	16.2768	23.747
10.5467	23.5734	81.0328	15.2135	24.1423
10.5533	23.0446	79.5422	14.2694	24.5557
10.56	22.5682	78.177	13.432	24.9801
10.5667	22.1395	76.9286	12.6877	25.4054
10.5733	21.7519	75.7899	12.0258	25.8231
10.58	21.4005	74.7538	11.4374	26.2251
10.5867	21.08	73.8134	10.9153	26.6013
10.5933	20.7877	72.9628	10.4518	26.9408
10.6	20.5212	72.1965	10.0398	27.236
10.6067	20.277	71.5098	9.67264	27.4796
10.6133	20.0534	70.9	9.3441	27.6651
10.62	19.8498	70.364	9.04989	27.7863
10.6267	19.6633	69.901	8.78572	27.8397
10.6333	19.4931	69.5105	8.54778	27.8244
10.64	19.3348	69.1915	8.33178	27.7414
10.6467	19.1879	68.9425	8.13675	27.5927
10.6533	19.0525	68.7628	7.96032	27.3805
10.66	18.9271	68.6502	7.80058	27.1096
10.6667	18.8107	68.6016	7.65562	26.7863
10.6733	18.7035	68.6135	7.52354	26.4182
10.68	18.6038	68.6812	7.40433	26.0143
10.6867	18.5132	68.8004	7.29752	25.5828
10.6933	18.4302	68.9664	7.20358	25.1341
10.7	18.3539	69.1724	7.12156	24.6778
10.7067	18.2848	69.4108	7.05338	24.2214
10.7133	18.2223	69.6754	6.99902	23.7718
10.72	18.168	69.9592	6.95896	23.3355
10.7267	18.1217	70.2543	6.93417	22.9173
10.7333	18.085	70.5528	6.92654	22.5191
10.74	18.0573	70.847	6.93655	22.1443
10.7467	18.0402	71.1322	6.96611	21.7943
10.7533	18.0345	71.4016	7.01666	21.4691
10.76	18.0411	71.6529	7.092	21.1668
10.7667	18.0593	71.8832	7.19404	20.8826
10.7733	18.0898	72.0911	7.32422	20.6127
10.78	18.1341	72.2756	7.48396	20.3528
10.7867	18.1928	72.4363	7.67517	20.0992
10.7933	18.2662	72.5741	7.89881	19.8464
10.8	18.3544	72.691	8.15344	19.5899
10.8067	18.4574	72.7882	8.43716	19.3267
10.8133	18.5738	72.8683	8.74901	19.0539
10.82	18.7011	72.9327	9.08661	18.7707
10.8267	18.836	72.9861	9.4471	18.4727
10.8333	18.9767	73.0295	9.82761	18.1594
10.84	19.1212	73.0639	10.2224	17.8313
10.8467	19.2661	73.0891	10.6263	17.4875
10.8533	19.4082	73.1063	11.0369	17.1294
10.86	19.546	73.1158	11.4474	16.758
10.8667	19.6757	73.1173	11.8518	16.3751
10.8733	19.7959	73.1082	12.2437	15.9831
10.88	19.9037	73.0867	12.6219	15.5854
10.8867	19.9981	73.0515	12.9833	15.1839
10.8933	20.0777	72.998	13.3257	14.781
10.9	20.1426	72.9251	13.6476	14.38
10.9067	20.1931	72.8288	13.9499	13.9837
10.9133	20.2298	72.7081	14.2341	13.5946
10.92	20.2537	72.5603	14.5006	13.2151
10.9267	20.2675	72.3825	14.7519	12.8469
10.9333	20.2746	72.1712	14.9913	12.4907
10.94	20.2765	71.9242	15.2221	12.1469
10.9467	20.2737	71.6405	15.4452	11.817
10.9533	20.268	71.3186	15.6646	11.5004
10.96	20.2613	70.9586	15.883	11.1957
10.9667	20.2551	70.5614	16.1023	10.9038
10.9733	20.2494	70.1294	16.3221	10.6249
10.98	20.2446	69.6664	16.5405	10.3588
10.9867	20.2413	69.1762	16.7556	10.1051
10.9933	20.2389	68.6622	16.964	9.86242
11	20.2355	68.1295	17.1609	9.6302
11.0067	20.2274	67.5826	17.3411	9.40895
11.0133	20.2141	67.028	17.4985	9.19867
11.02	20.1926	66.4697	17.6287	8.99744
11.0267	20.1602	65.9127	17.7259	8.80575
11.0333	20.1144	65.3615	17.7836	8.62217
11.04	20.052	64.8193	17.7951	8.44622
11.0467	19.9718	64.2896	17.7536	8.27789
11.0533	19.8703	63.7755	17.6568	8.11625
11.06	19.7468	63.2768	17.5033	7.96032
11.0667	19.6009	62.7952	17.2901	7.80916
11.0733	19.433	62.3312	17.0169	7.66277
11.08	19.2442	61.8854	16.6845	7.52258
11.0867	19.0363	61.4562	16.2969	7.38668
11.0933	18.8112	61.0409	15.8567	7.25412
11.1	18.5723	60.637	15.3689	7.12538
11.1067	18.322	60.2422	14.8406	7.00045
11.1133	18.0631	59.854	14.2789	6.87933
11.12	17.7989	59.4678	13.6924	6.76203
11.1267	17.5314	59.082	13.0892	6.64806
11.1333	17.2639	58.6948	12.4784	6.53744
11.14	16.9988	58.3053	11.8656	6.43015
11.1467	16.7389	57.9123	11.2572	6.32572
11.1533	16.4871	57.5142	10.6597	6.22416
11.16	16.2444	57.1108	10.0775	6.12736
11.1667	16.0131	56.7036	9.51529	6.03628
11.1733	15.7938	56.293	8.97551	5.95093
11.18	15.5878	55.8791	8.46243	5.87273
11.1867	15.3947	55.4643	7.97892	5.8012
11.1933	15.2168	55.0508	7.52783	5.73778
11.2	15.0533	54.6422	7.10821	5.68008
11.2067	14.905	54.2417	6.72054	5.62763
11.2133	14.7705	53.8507	6.36387	5.5809
11.22	14.6508	53.472	6.03867	5.54037
11.2267	14.5464	53.1101	5.74303	5.50652
11.2333	14.4563	52.7663	5.47647	5.48029
11.24	14.3819	52.444	5.23758	5.46122
11.2467	14.3223	52.1441	5.02491	5.44977
11.2533	14.2789	51.8699	4.83751	5.445
11.26	14.2522	51.6238	4.6711	5.44643
11.2667	14.2407	51.4078	4.52375	5.45263
11.2733	14.2431	51.2223	4.39405	5.46312
11.28	14.2579	51.0688	4.28009	5.47695
11.2867	14.2851	50.9472	4.18043	5.49364
11.2933	14.3237	50.8561	4.09317	5.51319
11.3	14.3714	50.7956	4.01878	5.53513
11.3067	14.4267	50.7636	3.95441	5.55801
11.3133	14.4863	50.7574	3.89862	5.57947
11.32	14.5497	50.7746	3.84998	5.59807
11.3267	14.6151	50.8132	3.80564	5.61237
11.3333	14.6794	50.8709	3.76415	5.62143
11.34	14.7395	50.9429	3.7241	5.62477
11.3467	14.7948	51.0254	3.68643	5.62143
11.3533	14.843	51.1141	3.64923	5.61094
11.36	14.8816	51.2066	3.61252	5.59282
11.3667	14.9074	51.2972	3.57723	5.56707
11.3733	14.9202	51.3816	3.54242	5.53322
11.38	14.9188	51.456	3.50666	5.48983
11.3867	14.9031	51.5156	3.46899	5.43785
11.3933	14.8735	51.5585	3.43037	5.37825
11.4	14.8311	51.5819	3.39079	5.31149
11.4067	14.7786	51.5833	3.34978	5.23758
11.4133	14.7171	51.5618	3.30734	5.15652
11.42	14.647	51.5151	3.2649	5.06973
11.4267	14.5712	51.4431	3.22151	4.97866
11.4333	14.4892	51.3477	3.1786	4.88281
11.44	14.4033	51.2285	3.1352	4.78411
11.4467	14.3142	51.0864	3.09277	4.68254
11.4533	14.2245	50.9238	3.05271	4.57954
11.46	14.1363	50.7441	3.01456	4.47607
11.4667	14.0524	50.55	2.97832	4.37307
11.4733	13.9751	50.3435	2.94495	4.27103
11.48	13.905	50.1275	2.91395	4.16946
11.4867	13.8431	49.9058	2.88486	4.06981
11.4933	13.7901	49.6821	2.85721	3.97348
11.5	13.7448	49.459	2.83241	3.88145
11.5067	13.7067	49.2392	2.80857	3.79181
11.5133	13.6747	49.0251	2.78664	3.7055
11.52	13.6495	48.8186	2.76566	3.62349
11.5267	13.6299	48.6202	2.74706	3.54624
11.5333	13.6132	48.4314	2.73132	3.47281
11.54	13.5965	48.2545	2.71606	3.40176
11.5467	13.5798	48.089	2.70224	3.33452
11.5533	13.5612	47.935	2.68984	3.27253
11.56	13.5393	47.791	2.67935	3.21531
11.5667	13.5121	47.6556	2.66933	3.16143
11.5733	13.4797	47.5273	2.65884	3.11041
11.58	13.4435	47.4038	2.64692	3.06225
11.5867	13.402	47.2841	2.63309	3.01695
11.5933	13.3533	47.1668	2.61736	2.97403
11.6	13.2961	47.05	2.60019	2.93255
11.6067	13.2298	46.9327	2.5816	2.89392
11.6133	13.1555	46.814	2.56348	2.85816
11.62	13.073	46.6924	2.54679	2.82621
11.6267	12.9814	46.5651	2.53105	2.7957
11.6333	12.8822	46.4306	2.51579	2.76804
11.64	12.7773	46.2871	2.50053	2.74277
11.6467	12.6686	46.1335	2.48432	2.71893
11.6533	12.5556	45.9685	2.46668	2.69556
11.66	12.4383	45.7902	2.44856	2.6722
11.6667	12.3181	45.5995	2.43092	2.64931
11.6733	12.197	45.3968	2.4147	2.62594
11.68	12.0749	45.1837	2.39801	2.60258
11.6867	11.9534	44.9595	2.38085	2.57969
11.6933	11.8327	44.7259	2.36368	2.55919
11.7	11.713	44.4841	2.34699	2.54011
11.7067	11.5943	44.2357	2.32935	2.52151
11.7133	11.4779	43.9816	2.31075	2.50292
11.72	11.3645	43.7222	2.29216	2.48432
11.7267	11.2538	43.4594	2.27451	2.46525
11.7333	11.1465	43.1948	2.25735	2.4457
11.74	11.0435	42.9296	2.24066	2.42662
11.7467	10.9453	42.6636	2.22445	2.40803
11.7533	10.8509	42.4008	2.20919	2.39182
11.76	10.7598	42.1424	2.19393	2.37799
11.7667	10.6721	41.8892	2.17915	2.36559
11.7733	10.5877	41.6412	2.16436	2.35319
11.78	10.5071	41.4	2.14911	2.34079
11.7867	10.4313	41.1668	2.13432	2.32935
11.7933	10.3593	40.9408	2.12145	2.31838
11.8	10.2916	40.7228	2.11	2.30932
11.8067	10.2282	40.514	2.09951	2.30408
11.8133	10.1681	40.3161	2.08998	2.30312
11.82	10.1104	40.1292	2.08044	2.30646
11.8267	10.056	39.9523	2.0709	2.31361
11.8333	10.004	39.7859	2.06137	2.32506
11.84	9.95541	39.6304	2.05231	2.34175
11.8467	9.91058	39.485	2.04515	2.3632
11.8533	9.87053	39.3491	2.04039	2.38943
11.86	9.83429	39.2241	2.038	2.42233
11.8667	9.80186	39.1107	2.03753	2.46286
11.8733	9.7723	39.0077	2.03848	2.51102
11.88	9.74655	38.9142	2.04134	2.56729
11.8867	9.72462	38.8303	2.04563	2.63309
11.8933	9.70554	38.7568	2.05183	2.70987
11.9	9.68981	38.693	2.06089	2.79903
11.9067	9.67693	38.6386	2.07376	2.89965
11.9133	9.66644	38.5952	2.09188	3.01218
11.92	9.65834	38.5637	2.11334	3.13759
11.9267	9.65309	38.5447	2.13909	3.27396
11.9333	9.65023	38.5375	2.16961	3.42083
11.94	9.64975	38.5427	2.2049	3.57676
11.9467	9.65309	38.5604	2.24447	3.74079
11.9533	9.66167	38.5909	2.28977	3.91293
11.96	9.67598	38.6319	2.34222	4.09174
11.9667	9.69648	38.6839	2.40326	4.27389
11.9733	9.72271	38.7487	2.47383	4.45747
11.98	9.75466	38.826	2.55394	4.64249
11.9867	9.79376	38.9152	2.64406	4.82607
11.9933	9.83953	39.0162	2.74467	5.00488
12	9.89056	39.1297	2.8553	5.17607
12.0067	9.94635	39.2551	2.97594	5.33772
12.0133	10.0079	39.3906	3.10755	5.48744
12.02	10.076	39.5336	3.25108	5.62286
12.0267	10.1514	39.6833	3.40796	5.74207
12.0333	10.2324	39.8378	3.57723	5.84459
12.04	10.3202	39.9961	3.757	5.92804
12.0467	10.4156	40.1554	3.94678	5.99289
12.0533	10.5162	40.3152	4.14467	6.03819
12.06	10.6187	40.4716	4.34971	6.06441
12.0667	10.7231	40.6237	4.55904	6.07204
12.0733	10.828	40.7691	4.77123	6.06251
12.08	10.9334	40.905	4.98581	6.03676
12.0867	11.0373	41.0295	5.20039	5.99575
12.0933	11.1408	41.141	5.4121	5.94091
12.1	11.2438	41.2393	5.61905	5.87368
12.1067	11.3449	41.3237	5.8198	5.79643
12.1133	11.4431	41.3928	6.01244	5.70965
12.12	11.538	41.4467	6.1965	5.61523
12.1267	11.6296	41.4872	6.37102	5.51653
12.1333	11.7173	41.5144	6.53648	5.41449
12.14	11.8012	41.5292	6.69289	5.31054
12.1467	11.8804	41.5339	6.84071	5.20563
12.1533	11.9562	41.5297	6.98042	5.09977
12.16	12.0287	41.5201	7.11298	4.99392
12.1667	12.0978	41.5072	7.2403	4.88901
12.1733	12.1646	41.4944	7.36237	4.78506
12.18	12.2294	41.4844	7.48062	4.68445
12.1867	12.2948	41.481	7.59554	4.58622
12.1933	12.3601	41.4872	7.70807	4.49228
12.2	12.4259	41.5049	7.82013	4.40216
12.2067	12.4922	41.5368	7.93123	4.31633
12.2133	12.5589	41.5859	8.04186	4.23336
12.22	12.6266	41.656	8.15296	4.15373
12.2267	12.6929	41.7485	8.26311	4.076
12.2333	12.7573	41.8653	8.36992	4.00209
12.24	12.8188	42.0103	8.47101	3.932
12.2467	12.8765	42.1853	8.56447	3.86477
12.2533	12.9285	42.3903	8.64744	3.79992
12.26	12.9733	42.6264	8.71754	3.73793
12.2667	13.0119	42.8944	8.77285	3.67832
12.2733	13.0439	43.1938	8.81147	3.62158
12.28	13.0668	43.5243	8.83102	3.56722
12.2867	13.0796	43.8838	8.82864	3.51524
12.2933	13.0816	44.2719	8.80146	3.46565
12.3	13.073	44.6858	8.74949	3.41797
12.3067	13.0525	45.1231	8.67081	3.37267
12.3133	13.02	45.5804	8.56543	3.33023
12.32	12.9766	46.0567	8.4343	3.2897
12.3267	12.9242	46.5493	8.27742	3.25203
12.3333	12.8646	47.0552	8.09717	3.21627
12.34	12.7983	47.5693	7.89547	3.18193
12.3467	12.7263	48.0886	7.67517	3.14903
12.3533	12.651	48.6097	7.43914	3.11661
12.36	12.5737	49.1285	7.18927	3.08514
12.3667	12.496	49.6416	6.92749	3.05414
12.3733	12.4183	50.1451	6.65808	3.02553
12.38	12.3425	50.6363	6.38294	2.99978
12.3867	12.2695	51.1117	6.10542	2.97689
12.3933	12.2004	51.5699	5.8279	2.95639
12.4	12.1355	52.0082	5.55325	2.93875
12.4067	12.0764	52.4244	5.28383	2.92349
12.4133	12.0249	52.8164	5.02253	2.91014
12.42	11.981	53.184	4.77076	2.89822
12.4267	11.9448	53.5264	4.529	2.8882
12.4333	11.9171	53.844	4.29964	2.88057
12.44	11.898	54.1363	4.08411	2.87533
12.4467	11.8866	54.4028	3.88336	2.87199
12.4533	11.8804	54.6446	3.69644	2.87056
12.46	11.879	54.862	3.52287	2.87199
12.4667	11.8814	55.0566	3.36266	2.87533
12.4733	11.8871	55.2292	3.21484	2.88105
12.48	11.8957	55.3832	3.07989	2.88963
12.4867	11.9076	55.5205	2.95734	2.90108
12.4933	11.9228	55.6436	2.84576	2.91538
12.5	11.94	55.7556	2.7442	2.93207
12.5067	11.9591	55.8605	2.65265	2.95067
12.5133	11.981	55.9607	2.56968	2.97213
12.52	12.0063	56.0594	2.49577	2.99597
12.5267	12.0339	56.159	2.42949	3.02219
12.5333	12.0664	56.263	2.36988	3.05128
12.54	12.104	56.3731	2.31838	3.08323
12.5467	12.1484	56.4919	2.27308	3.11661
12.5533	12.1984	56.6206	2.23398	3.15046
12.56	12.2542	56.7613	2.19965	3.18384
12.5667	12.3172	56.9139	2.16866	3.21674
12.5733	12.3873	57.0793	2.14291	3.24774
12.58	12.465	57.2591	2.12288	3.27778
12.5867	12.5508	57.4517	2.10762	3.30687
12.5933	12.6452	57.6558	2.09475	3.335
12.6	12.7473	57.8694	2.08521	3.36218
12.6067	12.8555	58.0916	2.07806	3.38745
12.6133	12.97	58.3191	2.07424	3.41177
12.62	13.0882	58.5499	2.07186	3.4337
12.6267	13.2098	58.7792	2.07281	3.45135
12.6333	13.3324	59.0043	2.0771	3.46661
12.64	13.454	59.2227	2.08473	3.479
12.6467	13.5722	59.4316	2.09522	3.49092
12.6533	13.6857	59.6275	2.10714	3.50142
12.66	13.792	59.8068	2.11954	3.51238
12.6667	13.8898	59.967	2.13337	3.52526
12.6733	13.978	60.1058	2.14863	3.54242
12.68	14.0557	60.2198	2.16675	3.56436
12.6867	14.122	60.3075	2.1863	3.59297
12.6933	14.1768	60.3666	2.20633	3.62968
12.7	14.2198	60.3976	2.22683	3.67689
12.7067	14.2503	60.4005	2.24733	3.7365
12.7133	14.2703	60.3752	2.26784	3.80945
12.72	14.2798	60.3223	2.28977	3.89671
12.7267	14.2803	60.2431	2.31314	4.00019
12.7333	14.2727	60.1411	2.33984	4.12178
12.74	14.2589	60.019	2.37083	4.26388
12.7467	14.2412	59.8803	2.4066	4.42743
12.7533	14.2221	59.7286	2.44713	4.61388
12.76	14.2035	59.5689	2.49147	4.82273
12.7667	14.1892	59.4058	2.54202	5.05257
12.7733	14.1802	59.2446	2.60019	5.30338
12.78	14.1797	59.0906	2.666	5.57423
12.7867	14.1878	58.9485	2.74038	5.86319
12.7933	14.2074	58.8241	2.82478	6.16789
12.8	14.2393	58.723	2.92206	6.48737
12.8067	14.2837	58.6514	3.03316	6.81829
12.8133	14.3423	58.6138	3.15809	7.15733
12.82	14.4148	58.6143	3.29971	7.49969
12.8267	14.5016	58.6562	3.4585	7.84016
12.8333	14.6022	58.7435	3.63541	8.17347
12.84	14.7142	58.877	3.82996	8.49581
12.8467	14.8368	59.0568	4.0431	8.80432
12.8533	14.9698	59.2818	4.27532	9.09328
12.86	15.1114	59.5517	4.52566	9.35888
12.8667	15.2597	59.8626	4.79507	9.5973
12.8733	15.4128	60.2121	5.08213	9.80711
12.88	15.5697	60.595	5.38588	9.98545
12.8867	15.7275	61.0051	5.70536	10.1295
12.8933	15.8844	61.4352	6.03867	10.2396
12.9	16.0379	61.8796	6.38437	10.3164
12.9067	16.1862	62.3298	6.73866	10.3612
12.9133	16.3283	62.7789	7.09867	10.3726
12.92	16.4623	63.2191	7.46202	10.3517
12.9267	16.5877	63.6444	7.8249	10.3011
12.9333	16.7031	64.0483	8.18253	10.2234
12.94	16.808	64.4245	8.53443	10.1218
12.9467	16.9005	64.7669	8.87823	9.99784
12.9533	16.9821	65.0716	9.21202	9.85479
12.96	17.0536	65.3362	9.53341	9.69601
12.9667	17.1151	65.5599	9.84097	9.52482
12.9733	17.1676	65.7425	10.1337	9.34076
12.98	17.2133	65.8855	10.4108	9.14812
12.9867	17.2548	65.9909	10.6702	8.94976
12.9933	17.2939	66.0601	10.9129	8.74901
13	17.3316	66.0977	11.1413	8.54683
13.0067	17.3693	66.1077	11.3573	8.3456
13.0133	17.4088	66.0963	11.5623	8.14676
13.02	17.4527	66.0696	11.7598	7.95174
13.0267	17.5018	66.0324	11.9524	7.76005
13.0333	17.5567	65.9909	12.1431	7.57265
13.04	17.6187	65.9528	12.3324	7.39002
13.0467	17.6878	65.9223	12.5232	7.21359
13.0533	17.7655	65.9032	12.7144	7.04336
13.06	17.8509	65.9008	12.9061	6.87933
13.0667	17.9434	65.9189	13.0978	6.72245
13.0733	18.0416	65.959	13.2899	6.57225
13.08	18.1422	66.0229	13.4807	6.43015
13.0867	18.2433	66.1111	13.6676	6.29377
13.0933	18.3401	66.2241	13.8478	6.16407
13.1	18.4307	66.361	14.019	6.04105
13.1067	18.5108	66.5193	14.1778	5.92375
13.1133	18.5771	66.6971	14.318	5.81312
13.12	18.6257	66.8893	14.4329	5.70965
13.1267	18.6539	67.091	14.5197	5.61428
13.1333	18.6582	67.2951	14.5736	5.52702
13.14	18.6353	67.4973	14.5893	5.44739
13.1467	18.5828	67.6908	14.5621	5.37539
13.1533	18.5003	67.8701	14.4916	5.31149
13.16	18.3873	68.0289	14.3776	5.25522
13.1667	18.2433	68.1601	14.2202	5.20658
13.1733	18.0697	68.2592	14.0181	5.16701
13.18	17.868	68.3184	13.773	5.13744
13.1867	17.6387	68.3336	13.4864	5.11789
13.1933	17.3841	68.3007	13.1607	5.1074
13.2	17.1065	68.2168	12.7997	5.1055
13.2067	16.8104	68.0771	12.4063	5.11217
13.2133	16.4986	67.8816	11.9858	5.12648
13.22	16.1748	67.6308	11.5442	5.14698
13.2267	15.8429	67.3242	11.0874	5.17511
13.2333	15.5072	66.9627	10.6211	5.2104
13.24	15.173	66.5503	10.1485	5.25284
13.2467	14.8425	66.0925	9.67646	5.30052
13.2533	14.5197	65.5947	9.20963	5.3525
13.26	14.2083	65.0616	8.75425	5.40876
13.2667	13.9117	64.4989	8.31318	5.46837
13.2733	13.6304	63.9143	7.89022	5.5294
13.28	13.3653	63.313	7.49016	5.59044
13.2867	13.1192	62.6988	7.11441	5.65147
13.2933	12.8927	62.077	6.76537	5.71251
13.3	12.6872	61.4524	6.44445	5.77116
13.3067	12.5027	60.8301	6.15263	5.82647
13.3133	12.3401	60.2136	5.88989	5.87654
13.32	12.1994	59.6042	5.65577	5.92327
[truncated: 4,002 more rows]

[truncated: 8 more sheets: HPLC Samples Guabiju, HPLC run starndards, HPLC Curves, Total polyphenols, Total Tannins, Total anthocyanin, Total 3-deoxyanthocyanidins, Total Flavonoids]
